# Supplementary material for: Regulation of mRNA Levels by Decay-Promoting Introns that Recruit the Exosome Specificity Factor Mmi1
Source: Cell Rep. 2015 Dec 6;13(11):2504–15. doi: 10.1016/j.celrep.2015.11.026 (PMC4695336; doi:10.1016/j.celrep.2015.11.026)
Supplement: Document S2. Tables S2, S5, and S6 — Analysis of Mmi1 CRAC data. Contains data used to generate Figure S1A. [file mmc2.xlsx]

## Sheet: S2
Table S2. Comparion of CRAC data with polyA+ RNA-seq data
gene		This study	Marguerat et al., 2012		This study		Marguerat et al., 2012
			Total RNAseq	oligo-dT enriched RNAseq			Polyadenylation score
## intergenic_region		CRAC (FPKM)	RNA abundance (total)	RNA abundance (polyA+)	enrichment (total)	enrichment (polyA+)	(polyA+ RNAseq / oligo-dT enriched RNAseq)
INT_0_1661		6.334	0.001	0.186	6334	34.0538	186
INT_0_2854		102.907	0.005	0.881	20581.4	116.807	176.2
INT_0_4005		10.805	0.015	2.257	720.333	4.78733	150.467
INT_0_4603		1597.31	0.132	19.366	12100.8	82.4801	146.712
INT_0_6134		1428.62	0.02	2.616	71430.9	546.108	130.8
INT_0_4786		357.782	0.005	0.633	71556.4	565.216	126.6
INT_0_2637		18.487	0.004	0.444	4621.75	41.6374	111
INT_0_4318		275.637	0.005	0.552	55127.4	499.342	110.4
INT_0_1250		21.699	0.001	0.11	21699	197.264	110
INT_0_379		54.709	0.001	0.106	54709	516.123	106
INT_0_1610		162.9	0.02	1.968	8145	82.7744	98.4
INT_0_1740		1190.07	0.014	1.365	85005.1	871.847	97.5
INT_0_5846		11.158	0.008	0.78	1394.75	14.3051	97.5
INT_0_3339		125.24	0.005	0.439	25048	285.285	87.8
INT_0_5101		53.148	0.053	4.6	1002.79	11.5539	86.7925
INT_0_3050		1379.92	0.564	48.578	2446.66	28.4062	86.1312
INT_0_3219		84.994	0.004	0.341	21248.5	249.249	85.25
INT_0_1419		342.577	0.13	10.189	2635.21	33.6222	78.3769
INT_0_2078		95.594	0.065	4.848	1470.68	19.7182	74.5846
INT_0_1728		279.538	0.056	4.122	4991.75	67.8161	73.6071
INT_0_1729		139.85	0.042	2.966	3329.76	47.151	70.619
INT_0_2395		595.765	0.277	18.102	2150.78	32.9116	65.3502
INT_0_4537		49.133	0.007	0.457	7019	107.512	65.2857
INT_0_4883		144.558	0.006	0.39	24093	370.662	65
INT_0_3919		246.791	0.003	0.194	82263.7	1272.12	64.6667
INT_0_3144		91.453	0.008	0.498	11431.6	183.641	62.25
INT_0_1046		5.613	0.081	5.002	69.2963	1.12215	61.7531
INT_0_2214		95.991	0.004	0.243	23997.8	395.025	60.75
INT_0_515		3513.41	0.134	8.066	26219.4	435.582	60.194
INT_0_819		21.466	0.013	0.764	1651.23	28.0969	58.7692
INT_0_5413		110.378	0.025	1.443	4415.12	76.492	57.72
INT_0_4705		170.529	0.008	0.454	21316.1	375.615	56.75
INT_0_5121		17.7	0.004	0.226	4425	78.3186	56.5
INT_0_3558		1236.71	0.019	1.053	65089.9	1174.46	55.4211
INT_0_3785		6.435	0.006	0.322	1072.5	19.9845	53.6667
INT_0_1337		25.857	0.478	25.256	54.0941	1.0238	52.8368
INT_0_4653		472.586	0.014	0.734	33756.1	643.85	52.4286
INT_0_4663		62.76	0.003	0.152	20920	412.895	50.6667
INT_0_5415		235.04	0.016	0.781	14690	300.948	48.8125
INT_0_1613		139.161	0.085	4.026	1637.19	34.5656	47.3647
INT_0_4631		121.4	0.001	0.046	121400	2639.13	46
INT_0_5293		36.844	0.05	2.298	736.88	16.0331	45.96
INT_0_3385		25.889	0.006	0.272	4314.83	95.1801	45.3333
INT_0_1318		129.844	0.036	1.6	3606.78	81.1525	44.4444
INT_0_6132		219.387	0.204	8.842	1075.43	24.8119	43.3431
INT_0_5288		105.974	0.004	0.173	26493.5	612.566	43.25
INT_0_3633		2880	50.373	2127.9	57.1734	1.35345	42.2428
INT_0_867		193.787	1.036	43.088	187.053	4.49747	41.5907
INT_0_257		564.719	0.008	0.318	70589.9	1775.85	39.75
INT_0_1389		6.513	0.062	2.354	105.048	2.76678	37.9677
INT_0_4499		5.298	0.016	0.605	331.125	8.75702	37.8125
INT_0_2242		20.073	0.178	6.591	112.77	3.04552	37.0281
INT_0_2076		52.131	0.018	0.666	2896.17	78.2748	37
INT_0_5165		79.549	0.091	3.305	874.165	24.0693	36.3187
INT_0_2955		221.827	0.032	1.144	6932.09	193.905	35.75
INT_0_4338		81.434	0.012	0.415	6786.17	196.227	34.5833
INT_0_5572		659.838	0.83	28.418	794.986	23.219	34.2386
INT_0_1442		319.846	0.011	0.375	29076.9	852.923	34.0909
INT_0_871		967.762	1.183	39.992	818.057	24.1989	33.8056
INT_0_6137		84.812	0.007	0.228	12116	371.982	32.5714
INT_0_1545		6.754	0.008	0.249	844.25	27.1245	31.125
INT_0_2259		73.549	0.015	0.456	4903.27	161.292	30.4
INT_0_3804		3235.14	0.592	17.837	5464.76	181.372	30.1301
INT_0_2988		4.257	0.008	0.24	532.125	17.7375	30
INT_0_2030		314.939	0.113	3.321	2787.07	94.8326	29.3894
INT_0_3357		9.314	0.012	0.346	776.167	26.9191	28.8333
INT_0_4233		229.519	0.025	0.717	9180.76	320.11	28.68
INT_0_2164		73.867	0.025	0.715	2954.68	103.31	28.6
INT_0_3202		322.813	0.006	0.168	53802.2	1921.51	28
INT_0_1968		293.76	0.344	9.349	853.953	31.4215	27.1773
INT_0_1368		58.151	0.442	11.811	131.563	4.92346	26.7217
INT_0_244		52.655	0.012	0.316	4387.92	166.63	26.3333
INT_0_5098		1192.53	0.214	5.419	5572.57	220.064	25.3224
INT_0_5647		50.118	0.072	1.82	696.083	27.5374	25.2778
INT_0_2432		12.715	0.004	0.1	3178.75	127.15	25
INT_0_6052		28.413	0.006	0.149	4735.5	190.691	24.8333
INT_0_2049		482.734	0.301	6.916	1603.77	69.7996	22.9767
INT_0_2957		2893.39	0.243	5.557	11906.9	520.674	22.8683
INT_0_3296		23.885	0.474	10.732	50.3903	2.22559	22.6414
INT_0_935		47.735	0.037	0.804	1290.14	59.3719	21.7297
INT_0_1951		24.286	0.017	0.347	1428.59	69.9885	20.4118
INT_0_3120		1015.65	0.276	5.602	3679.88	181.301	20.2971
INT_0_2893		7.214	0.053	1.052	136.113	6.85741	19.8491
INT_0_3254		14.63	0.005	0.099	2926	147.778	19.8
INT_0_4275		37.536	0.009	0.169	4170.67	222.107	18.7778
INT_0_117		384.125	0.372	6.927	1032.59	55.4533	18.621
INT_0_5276		54.809	0.008	0.144	6851.12	380.618	18
INT_0_1310		1175.82	0.003	0.053	391941	22185.3	17.6667
INT_0_1382		1050.24	0.16	2.795	6563.98	375.755	17.4688
INT_0_843		249.654	0.041	0.706	6089.12	353.618	17.2195
INT_0_4106		9.75	0.024	0.388	406.25	25.1289	16.1667
INT_0_6093		46.269	0.19	2.955	243.521	15.6579	15.5526
INT_0_3542		88.722	0.402	5.94	220.701	14.9364	14.7761
INT_0_3656		107.604	0.262	3.53	410.702	30.4827	13.4733
INT_0_3981		654.784	0.014	0.179	46770.3	3658.01	12.7857
INT_0_1591		830.674	0.03	0.374	27689.1	2221.05	12.4667
INT_0_2950		3611.43	0.052	0.618	69450.5	5843.73	11.8846
INT_0_1190		53.768	0.84	9.857	64.0095	5.4548	11.7345
INT_0_3308		320.502	0.023	0.256	13934.9	1251.96	11.1304
INT_0_5892		138.083	0.016	0.173	8630.19	798.168	10.8125
INT_0_2477		3623.78	0.027	0.263	134214	13778.6	9.74074
INT_0_5067		21.184	0.005	0.048	4236.8	441.333	9.6
INT_0_2018		272.151	1.005	9.427	270.797	28.8693	9.3801
INT_0_1307		4.471	0.003	0.027	1490.33	165.593	9
INT_0_4397		37.604	0.009	0.057	4178.22	659.719	6.33333
INT_0_2276		4.58	0.114	0.527	40.1754	8.6907	4.62281
INT_0_5824		151.622	0.196	0.671	773.582	225.964	3.42347
INT_0_5352		66.535	0.142	0.47	468.556	141.564	3.30986
INT_0_2145		16.86	0.035	0.101	481.714	166.931	2.88571
INT_0_236		290.202	0.089	0.256	3260.7	1133.6	2.8764
INT_0_718		353.246	0.435	1.009	812.06	350.095	2.31954
INT_0_1238		1988.89	0.136	0.299	14624.2	6651.82	2.19853
INT_0_1312		135.168	0.228	0.448	592.842	301.714	1.96491
INT_0_3417		2359.29	6.624	12.667	356.173	186.255	1.91229
INT_0_2089		5370.88	1.183	2.12	4540.05	2533.43	1.79205
INT_0_5477		66.14	0.256	0.385	258.359	171.792	1.50391
INT_0_4699		667.004	0.38	0.501	1755.27	1331.35	1.31842
INT_0_5973		114.598	0.107	0.121	1071.01	947.091	1.13084
INT_0_5534		49.546	0.102	0.112	485.745	442.375	1.09804
INT_0_5543		501.982	1.213	1.207	413.835	415.892	0.995054
INT_0_3106		30.693	0.082	0.081	374.305	378.926	0.987805
INT_0_2909		143.472	0.769	0.755	186.57	190.029	0.981795
INT_0_4852		31.913	0.946	0.791	33.7347	40.3451	0.836152
INT_0_2405		372.276	0.058	0.038	6418.55	9796.74	0.655172
INT_0_4807		45.319	0.269	0.17	168.472	266.582	0.63197
INT_0_4894		266.124	0.282	0.162	943.702	1642.74	0.574468
INT_0_6024		303.488	0.677	0.355	448.284	854.896	0.524372
INT_0_5045		159.565	41.019	21.341	3.89003	7.47692	0.520271
INT_0_469		3758.12	1.618	0.784	2322.69	4793.52	0.484549
INT_0_2908		96.807	2.45	1.018	39.5131	95.0953	0.41551
INT_0_5545		22.721	0.508	0.188	44.7264	120.856	0.370079
INT_0_5467		532.897	2.663	0.984	200.112	541.562	0.369508
INT_0_5563		2158.24	5.249	1.712	411.171	1260.65	0.326157
INT_0_671		102.106	1.536	0.46	66.4753	221.97	0.299479
INT_0_807		281.649	0.931	0.212	302.523	1328.53	0.227712
INT_0_1892		1860.18	0.254	0.056	7323.55	33217.5	0.220472
INT_0_2087		9908.56	13.865	2.92	714.646	3393.34	0.210602
INT_0_4702		687.095	0.229	0.04	3000.41	17177.4	0.174672
INT_0_6168		45845.7	134.347	23.092	341.248	1985.35	0.171883
INT_0_4186		221.163	0.618	0.083	357.869	2664.61	0.134304
INT_0_1874		417.154	0.476	0.063	876.374	6621.49	0.132353
INT_0_6169		4070.25	1657.37	129.921	2.45585	31.3286	0.0783898
INT_0_5480		1615.62	121.363	6.919	13.3123	233.505	0.0570108
INT_0_4701		740.571	2.589	0.093	286.045	7963.13	0.0359212
INT_0_233		401.585	21.173	0.679	18.9668	591.436	0.0320691
INT_0_4085		1707.9	5.897	0.183	289.623	9332.81	0.0310327
INT_0_2944		38.678	21.834	0.407	1.77146	95.0319	0.0186407
INT_0_3013		456.149	14534.1	203.316	0.0313847	2.24355	0.0139889
INT_0_2907		8.335	7.652	0.031	1.08926	268.871	0.00405123
INT_0_1245		1983.83	8.594	0	230.839	#DIV/0!	0
INT_0_2530		307.066	0.187	0	1642.06	#DIV/0!	0
INT_0_2866		47354.3	15.264	0	3102.35	#DIV/0!	0
INT_0_3609		95.377	10.503	0	9.08093	#DIV/0!	0
INT_0_3610		110.146	0.552	0	199.54	#DIV/0!	0
INT_0_3818		285.481	1.123	0	254.213	#DIV/0!	0
INT_0_5116		466.285	8.239	0	56.5949	#DIV/0!	0
INT_0_5553		63.972	1.75	0	36.5554	#DIV/0!	0
INT_0_5597		9791.99	53.262	0	183.846	#DIV/0!	0
INT_0_6180		4407.35	4.631	0	951.707	#DIV/0!	0
INT_0_6182		2991.77	5.328	0	561.519	#DIV/0!	0
## SPNCRNA		CRAC (FPKM)	RNA abundance (total)	RNA abundance (polyA+)	enrichment (total)	enrichment (polyA+)	(polyA+ RNAseq / total RNAseq)
SPNCRNA.967		235.522	0.005	1.078	47104.4	218.481	215.6
SPNCRNA.1231		963.937	0.008	1.474	120492	653.96	184.25
SPNCRNA.243		612.375	0.008	1.38	76546.9	443.75	172.5
SPNCRNA.1504		41.55	0.114	9.959	364.474	4.17211	87.3596
SPNCRNA.1244		359.364	0.027	2.25	13309.8	159.717	83.3333
SPNCRNA.1370		1158.56	0.029	2.273	39950.4	509.706	78.3793
SPNCRNA.1408		43.204	0.03	2.251	1440.13	19.1932	75.0333
SPNCRNA.722		176.698	0.03	2.168	5889.93	81.5028	72.2667
SPNCRNA.760		702.658	0.011	0.692	63878	1015.4	62.9091
SPNCRNA.1696		2272.51	0.639	39.822	3556.35	57.0667	62.3192
SPNCRNA.532		4301.72	1.046	64.104	4112.54	67.1053	61.2849
SPNCRNA.1446		188.103	0.129	7.802	1458.16	24.1096	60.4806
SPNCRNA.624		132.3	0.103	6.223	1284.47	21.2598	60.4175
SPNCRNA.1250		270.049	0.08	4.829	3375.61	55.9223	60.3625
SPNCRNA.645		576.695	0.152	8.899	3794.05	64.8045	58.5461
SPNCRNA.1243		442.676	0.02	1.164	22133.8	380.306	58.2
SPNCRNA.1624		502.583	0.401	20.992	1253.32	23.9416	52.3491
SPNCRNA.1671		714.985	0.168	8.476	4255.86	84.3541	50.4524
SPNCRNA.670		869.455	0.026	1.263	33440.6	688.405	48.5769
SPNCRNA.1435		562.127	0.057	2.767	9861.88	203.154	48.5439
SPNCRNA.626		234.882	0.559	25.923	420.182	9.06076	46.3739
SPNCRNA.405		1102.55	0.047	2.175	23458.4	506.918	46.2766
SPNCRNA.1392		141.457	0.108	4.995	1309.79	28.3197	46.25
SPNCRNA.1110		422.615	0.385	17.274	1097.7	24.4654	44.8675
SPNCRNA.1461		292.104	0.133	5.962	2196.27	48.9943	44.8271
SPNCRNA.1428		2951.61	0.18	8.053	16397.8	366.523	44.7389
SPNCRNA.1457		23.583	0.191	8.532	123.471	2.76406	44.6702
SPNCRNA.671		10.426	0.162	6.886	64.358	1.51409	42.5062
SPNCRNA.812		75.478	0.203	8.223	371.813	9.17889	40.5074
SPNCRNA.907		2141.11	0.122	4.907	17550	436.337	40.2213
SPNCRNA.1459		3607.53	0.315	12.07	11452.5	298.884	38.3175
SPNCRNA.1017		390.699	0.016	0.604	24418.7	646.853	37.75
SPNCRNA.623		17.471	0.231	8.716	75.632	2.00447	37.7316
SPNCRNA.1079		227.897	0.163	5.455	1398.14	41.7776	33.4663
SPNCRNA.1371		577.951	0.183	5.886	3158.2	98.1908	32.1639
SPNCRNA.462		148.814	0.102	3.243	1458.96	45.8878	31.7941
SPNCRNA.1443		165.101	0.175	5.526	943.434	29.8771	31.5771
sme2		3271.69	0.057	1.796	57398	1821.65	31.5088
SPNCRNA.763		33.816	0.089	2.769	379.955	12.2124	31.1124
SPNCRNA.1409		927.914	0.055	1.709	16871.2	542.957	31.0727
SPNCRNA.1208		64.829	0.138	4.108	469.775	15.7812	29.7681
SPNCRNA.1327		11502.6	0.036	1.045	319518	11007.3	29.0278
SPNCRNA.1524		2092.85	0.053	1.501	39487.7	1394.3	28.3208
SPNCRNA.1589		523.344	0.067	1.843	7811.1	283.963	27.5075
SPNCRNA.756		1398.86	0.159	4.146	8797.84	337.399	26.0755
SPNCRNA.1626		369.344	1.432	36.872	257.922	10.0169	25.7486
SPNCRNA.577		12.307	0.003	0.074	4102.33	166.311	24.6667
SPNCRNA.876		247.099	0.127	2.8	1945.66	88.2496	22.0472
SPNCRNA.1366		832.078	0.087	1.712	9564.11	486.027	19.6782
SPNCRNA.1041		13.31	0.006	0.1	2218.33	133.1	16.6667
SPNCRNA.1483		2586.43	0.374	4.325	6915.58	598.018	11.5642
SPNCRNA.1604		1136.13	0.194	1.654	5856.32	686.896	8.52577
SPNCRNA.1597		1198.21	6.875	15.792	174.286	75.8747	2.29702
SPNCRNA.1444		1172.95	5.467	7.736	214.552	151.623	1.41504
SPNCRNA.498		419.657	1.722	2.207	243.703	190.148	1.28165
SPNCRNA.1436		508.675	13.936	7.835	36.5008	64.9234	0.562213
SPNCRNA.893		1159.62	16.421	8.713	70.6181	133.091	0.530601
SPNCRNA.808		6367.2	37.183	18.919	171.24	336.551	0.508808
SPNCRNA.507		11686.6	68.247	34.126	171.24	342.456	0.500037
SPNCRNA.659		640.192	10.937	4.943	58.5345	129.515	0.451952
SPNCRNA.1394		489.11	9.769	3.822	50.0676	127.972	0.391238
SPNCRNA.942		4386.66	38.705	12.964	113.336	338.372	0.334944
SPNCRNA.727		4816.81	48.682	14.923	98.9445	322.778	0.30654
SPNCRNA.906		9709.28	438.577	123.531	22.1381	78.5979	0.281663
SPNCRNA.1038		2152.09	162.944	44.087	13.2075	48.8145	0.270565
SPNCRNA.1042		561.822	10.353	2.661	54.2666	211.132	0.257027
SPNCRNA.1511		922.322	43.24	9.009	21.3303	102.378	0.208349
rrk1		3289.58	39.697	6.073	82.8673	541.673	0.152984
SPNCRNA.1032		1132.6	33.787	4.658	33.5217	243.151	0.137864
SPNCRNA.254		747.981	22.313	3.076	33.5222	243.167	0.137857
mrp1		7572.75	37.624	5.137	201.275	1474.16	0.136535
srp7		10091.9	1067.05	6.761	9.45781	1492.67	0.00633617
## protein_coding		CRAC (FPKM)	RNA abundance (total)	RNA abundance (polyA+)	enrichment (total)	enrichment (polyA+)	(polyA+ RNAseq / total RNAseq)
hop1	SPBC1718.02	294.735	0.005	0.801	58947	367.959	160.2
srb7	SPBC1604.10	750.344	0.257	27.464	2919.63	27.321	106.864
SPAC1F7.06	SPAC1F7.06	367.173	0.01	1.022	36717.3	359.269	102.2
est1	SPBC2D10.13	747.163	0.125	11.714	5977.3	63.7838	93.712
tht2	SPAC23C4.07	566.097	0.01	0.918	56609.7	616.663	91.8
trm112	SPAC31A2.02	420.919	0.489	44.435	860.775	9.47269	90.8691
SPAC6C3.05	SPAC6C3.05	566.298	0.034	2.732	16655.8	207.283	80.3529
SPBP22H7.04	SPBP22H7.04	16.197	0.133	10.441	121.782	1.55129	78.5038
mug133	SPAC4G9.07	16.042	0.018	1.338	891.222	11.9895	74.3333
SPAC9.06c	SPAC9.06c	103.619	0.236	17.465	439.064	5.93295	74.0042
SPAC19B12.11c	SPAC19B12.11c	920.725	0.641	44.53	1436.39	20.6765	69.4696
SPAC57A10.08c	SPAC57A10.08c	412.584	0.108	7.484	3820.22	55.1288	69.2963
isa1	SPCC645.03c	145.462	0.813	56.04	178.92	2.59568	68.9299
SPAC4G8.08	SPAC4G8.08	634.882	0.311	20.798	2041.42	30.5261	66.8746
SPAC227.17c	SPAC227.17c	378.41	0.5	32.924	756.82	11.4934	65.848
SPAC589.04	SPAC589.04	352.653	0.636	41.672	554.486	8.46259	65.522
smf1	SPBC3E7.14	1087.02	0.631	40.812	1722.7	26.6349	64.6783
new1	SPAC17G8.15	94.517	0.151	9.587	625.94	9.85887	63.4901
SPBC23G7.14	SPBC23G7.14	538.35	0.392	24.482	1373.34	21.9896	62.4541
sws1	SPBC11B10.06	35.147	0.144	8.952	244.076	3.92616	62.1667
mrp21	SPBC839.09c	1035.21	0.363	22.317	2851.81	46.3864	61.4793
atp18	SPAC23C4.11	1735.66	1.159	69.676	1497.55	24.9104	60.1173
mrpl40	SPAC4F8.02c	32.232	0.867	51.777	37.1765	0.622516	59.7197
taf10	SPBC21H7.02	782.411	1.103	65.761	709.348	11.8978	59.6201
SPBC21.03c	SPBC21.03c	60.244	0.129	7.686	467.008	7.83815	59.5814
SPAC688.09	SPAC688.09	479.11	0.482	28.717	994.004	16.6838	59.5788
SPCC1235.04c	SPCC1235.04c	468.106	0.229	13.207	2044.13	35.4438	57.6725
dus2	SPBC1709.06	169.216	0.453	25.921	373.545	6.52814	57.2208
SPBC543.08	SPBC543.08	130.227	0.475	27.079	274.162	4.80915	57.0084
SPAC13G6.08	SPAC13G6.08	18.003	0.021	1.19	857.286	15.1286	56.6667
tsr3	SPAC1F3.04c	587.658	0.78	44.18	753.408	13.3014	56.641
SPAC4F10.06	SPAC4F10.06	53.94	1.045	58.584	51.6172	0.920729	56.0612
SPBC1289.13c	SPBC1289.13c	873.928	0.586	32.832	1491.34	26.6182	56.0273
mdm31	SPAC3H1.04c	535.96	0.448	25.034	1196.34	21.4093	55.8795
mug10	SPAC57A10.04	93.534	0.014	0.773	6681	121.001	55.2143
sec22	SPBC2A9.08c	25.937	0.396	21.748	65.4975	1.19262	54.9192
trx1	SPAC7D4.07c	1321.14	12.58	689.075	105.019	1.91727	54.7754
atg12	SPAC1783.06c	847.288	0.352	19.173	2407.07	44.1917	54.4688
SPBC29A10.16c	SPBC29A10.16c	572.259	1.578	85.585	362.648	6.68644	54.2364
SPBC26H8.05c	SPBC26H8.05c	266.957	0.603	32.695	442.715	8.16507	54.2206
grx4	SPBC26H8.06	181.67	1.857	100.668	97.8298	1.80464	54.21
sen34	SPBC19C7.07c	1349.38	0.523	28.338	2580.07	47.6173	54.1836
SPBC1778.07	SPBC1778.07	243.456	0.659	35.693	369.432	6.82083	54.1624
lig4	SPCC1183.05c	183.975	0.15	8.097	1226.5	22.7214	53.98
rho3	SPAC23C4.08	25.129	0.733	39.291	34.2824	0.639561	53.603
cyp4	SPBP8B7.25	659.838	5.787	307.413	114.021	2.14642	53.1213
rpa43	SPBC3B9.07c	1013.48	2.208	115.605	459.005	8.76677	52.3573
raf2	SPCC970.07c	294.427	0.313	16.385	940.661	17.9693	52.3482
nrs1	SPBC1773.10c	868.547	9.027	470.884	96.2166	1.8445	52.164
gpi10	SPCC16A11.06c	1124.99	0.291	15.177	3865.96	74.1249	52.1546
SPAC56E4.07	SPAC56E4.07	242.15	0.247	12.87	980.364	18.8151	52.1053
SPAC343.06c	SPAC343.06c	299.541	0.26	13.504	1152.08	22.1816	51.9385
SPBC4B4.11	SPBC4B4.11	221.705	0.209	10.812	1060.79	20.5055	51.7321
rgs1	SPAC22F3.12c	103.839	0.125	6.465	830.712	16.0617	51.72
mis3	SPBC25B2.05	37.503	1.847	94.594	20.3048	0.396463	51.2149
SPAC1071.11	SPAC1071.11	56.029	0.238	12.138	235.416	4.616	51
raf1	SPCC613.12c	338.954	0.39	19.877	869.113	17.0526	50.9667
coq5	SPCC4G3.04c	94.588	1.502	76.518	62.9747	1.23615	50.9441
rpn12	SPBC16G5.01	71.675	2.378	121.117	30.1409	0.591783	50.9323
arh1	SPBC3B8.01c	177.727	0.952	48.29	186.688	3.68041	50.7248
SPCC1827.01c	SPCC1827.01c	326.017	0.648	32.865	503.113	9.91988	50.7176
rtf1	SPAC22F8.07c	97.504	0.547	27.722	178.252	3.51721	50.6801
sec13	SPBC215.15	982.803	3.159	160.069	311.112	6.13987	50.6708
set9	SPCC4B3.12	111.273	0.54	27.303	206.061	4.07549	50.5611
SPAC4A8.06c	SPAC4A8.06c	117.716	0.832	41.983	141.486	2.8039	50.4603
vma11	SPAC732.01	308.319	1.039	52.303	296.746	5.89486	50.3397
alp6	SPBC428.20c	131.188	0.339	16.91	386.985	7.75801	49.882
ptc3	SPAC2G11.07c	350.851	4.262	212.474	82.3207	1.65127	49.8531
SPCC1442.04c	SPCC1442.04c	514.332	0.834	41.565	616.705	12.3742	49.8381
SPBC27B12.07	SPBC27B12.07	312.593	0.606	30.2	515.83	10.3508	49.835
SPCC970.02	SPCC970.02	498.602	0.436	21.713	1143.58	22.9633	49.8005
rsm27	SPBC30D10.12c	16.97	0.364	18.08	46.6209	0.938606	49.6703
hrs1	SPBC2G2.12	407.667	2.827	140.287	144.205	2.90595	49.624
SPAC13G7.11	SPAC13G7.11	394.971	0.54	26.758	731.428	14.7609	49.5519
his4	SPBC418.01c	521.853	2.31	114.117	225.91	4.57296	49.4013
caf5	SPBC609.04	301.401	0.186	9.152	1620.44	32.9328	49.2043
SPAC31A2.10	SPAC31A2.10	197.114	0.454	22.26	434.172	8.85508	49.0308
SPBC216.03	SPBC216.03	127.265	0.486	23.786	261.862	5.35042	48.9424
ubi4	SPBC337.08c	88.461	3.271	158.959	27.044	0.556502	48.5965
rps2202	SPAC5D6.01	85167.1	6.692	324.637	12726.7	262.346	48.5112
rpl4102	SPAC3F10.18c	2370.15	22.474	1088.93	105.462	2.17659	48.4528
SPBC119.17	SPBC119.17	49.299	1.36	65.85	36.2493	0.748656	48.4191
ntr2	SPAC17A2.08c	48.769	0.795	38.109	61.3447	1.27972	47.9358
pof2	SPBC25B2.11	441.744	0.267	12.788	1654.47	34.5436	47.8951
cdc14	SPBC24C6.07	27.884	0.156	7.469	178.744	3.7333	47.8782
nap1	SPCC364.06	19.402	6.697	317.878	2.89712	0.061036	47.4657
tpz1	SPAC6F6.16c	205.241	0.297	13.997	691.047	14.6632	47.1279
rhp6	SPAC18B11.07c	759.069	1.31	61.705	579.442	12.3016	47.1031
cts1	SPAC10F6.03c	249.054	8.757	411.403	28.4406	0.605377	46.9799
red5	SPBC337.12	305.724	0.604	28.3	506.166	10.803	46.8543
SPAC1296.01c	SPAC1296.01c	182.315	1.273	59.227	143.217	3.07824	46.5255
SPAC4G8.09	SPAC4G8.09	290.018	0.546	25.386	531.168	11.4243	46.4945
mal2	SPAC25B8.14	200.357	0.403	18.722	497.164	10.7017	46.4566
rpl22	SPAC11E3.15	64.365	27.867	1293.7	2.30972	0.0497526	46.4241
atg5	SPBC4B4.10c	29.347	0.475	21.984	61.7832	1.33493	46.2821
mug64	SPAC56F8.05c	207.11	4.138	190.802	50.0507	1.08547	46.1097
SPAC144.16	SPAC144.16	103.833	0.367	16.916	282.924	6.13815	46.0926
SPAC607.07c	SPAC607.07c	662.616	2.276	104.75	291.132	6.32569	46.0237
SPBC19F8.05	SPBC19F8.05	78.42	0.779	35.824	100.668	2.18904	45.9872
dic1	SPBC646.17c	23.327	0.037	1.7	630.459	13.7218	45.9459
SPBC31F10.03	SPBC31F10.03	255.339	0.812	37.061	314.457	6.8897	45.6416
SPCC330.06c	SPCC330.06c	1826.93	15.167	691.508	120.454	2.64195	45.5929
fml1	SPAC9.05	7.736	0.485	22.057	15.9505	0.350728	45.4784
lys7	SPAC17C9.02c	238.441	0.639	29.023	373.147	8.21559	45.4194
SPAC11E3.10	SPAC11E3.10	717.362	0.632	28.689	1135.07	25.0048	45.394
nxt3	SPBP8B7.11	185.143	2.129	95.908	86.9624	1.93042	45.0484
cct2	SPAC1D4.04	602.378	4.064	183.052	148.223	3.29075	45.0423
SPCC569.07	SPCC569.07	305.452	0.317	14.255	963.571	21.4277	44.9685
mug126	SPAC4F10.08	513.145	0.037	1.663	13868.8	308.566	44.9459
pre10	SPCC1795.04c	439.278	1.776	79.499	247.341	5.52558	44.763
apm1	SPBP16F5.07	297.629	0.939	41.911	316.964	7.10145	44.6337
SPAC1F12.07	SPAC1F12.07	254.337	6.437	286.478	39.5117	0.887806	44.5049
mis17	SPBC21.01	117.815	0.279	12.393	422.276	9.50658	44.4194
SPBC13G1.09	SPBC13G1.09	487.406	1.567	69.343	311.044	7.02891	44.2521
SPCC70.06	SPCC70.06	185.572	0.172	7.599	1078.91	24.4206	44.1802
pmo25	SPAC1834.06c	652.316	1.438	63.491	453.627	10.2741	44.1523
utp15	SPBC428.19c	179.767	1.635	71.767	109.949	2.50487	43.8942
cbs2	SPAC1556.08c	678.549	2.196	96.339	308.993	7.04335	43.8702
rmt3	SPBC8D2.10c	302.957	1.608	70.483	188.406	4.2983	43.8327
nup107	SPBC428.01c	258.879	1.274	55.61	203.202	4.65526	43.6499
rpl1102	SPBC17G9.10	120.591	24.8	1081.03	4.86254	0.111552	43.59
prp3	SPAC29E6.02	131.188	0.572	24.927	229.35	5.26289	43.5787
sec10	SPAC13F5.06c	81.964	0.283	12.327	289.625	6.64914	43.5583
shm2	SPAC18G6.04c	246.013	1.743	75.478	141.143	3.2594	43.3035
ubp3	SPBP8B7.21	394.471	1.359	58.845	290.266	6.70356	43.3002
spo5	SPBC29A10.02	501.742	0.023	0.995	21814.9	504.263	43.2609
SPAC25G10.08	SPAC25G10.08	16.607	16.557	715.062	1.00302	0.0232246	43.1879
SPAC824.09c	SPAC824.09c	186.87	1.576	67.756	118.572	2.75798	42.9924
hob1	SPBC21D10.12	247.305	2.173	93.264	113.808	2.65167	42.9195
SPAPB24D3.01	SPAPB24D3.01	165.818	0.677	28.977	244.931	5.7224	42.8021
SPAC959.03c	SPAC959.03c	398.198	1.538	65.755	258.906	6.05578	42.7536
spc24	SPBC336.08	52.496	0.134	5.711	391.761	9.19209	42.6194
SPCC1322.05c	SPCC1322.05c	249.266	1.25	53.203	199.413	4.68519	42.5624
tef5	SPCC1450.04	863.337	28.276	1202.84	30.5325	0.717748	42.5393
SPAC1142.02c	SPAC1142.02c	31.132	1.987	84.348	15.6678	0.36909	42.4499
cfr1	SPAC6G9.12	578.305	2.052	87.062	281.825	6.64245	42.4279
mep33	SPBC28F2.02	469.765	2.371	100.5	198.129	4.67428	42.3872
SPAC17A2.14	SPAC17A2.14	273.235	1.473	62.205	185.496	4.39249	42.2301
rpl2801	SPBC776.11	1023.55	28.441	1192.32	35.9886	0.858452	41.9227
rpp103	SPCP1E11.09c	191.624	13.18	549.997	14.539	0.348409	41.7297
ptl2	SPAC1786.01c	33.425	1.631	67.834	20.4936	0.492747	41.5904
rps1901	SPBC21C3.13	1508.57	23.91	992.891	63.0937	1.51937	41.5262
zrg17	SPBC16E9.14c	51.429	0.651	27.03	79	1.90266	41.5207
arp1	SPBC1347.12	357.916	0.041	1.698	8729.66	210.787	41.4146
SPAC24C9.12c	SPAC24C9.12c	179.436	42.721	1766.68	4.20018	0.101567	41.3539
SPAC1039.03	SPAC1039.03	428.464	0.668	27.597	641.413	15.5257	41.3129
SPAC589.10c	SPAC589.10c	1431.3	38.141	1565.16	37.5265	0.914472	41.0363
SPAC227.02c	SPAC227.02c	362.816	1.144	46.843	317.147	7.74536	40.9467
SPCC1795.07	SPCC1795.07	72.319	0.367	15.02	197.054	4.81485	40.9264
mfs1	SPAC17C9.16c	147.701	0.728	29.7	202.886	4.9731	40.7967
ppr4	SPAC8C9.06c	197.796	0.532	21.685	371.797	9.12133	40.7613
mlo3	SPBC1D7.04	303.001	12.723	518.577	23.8152	0.584293	40.759
mug186	SPBC14F5.11c	638.404	0.993	40.391	642.904	15.8056	40.6757
tah18	SPAC1296.06	19.339	0.467	18.933	41.4111	1.02144	40.5418
dbp2	SPBP8B7.16c	4466.48	4.176	169.233	1069.56	26.3925	40.5251
SPAC824.07	SPAC824.07	514.522	2.441	98.653	210.783	5.21547	40.415
lys4	SPBC1105.02c	451.755	10.327	415.159	43.745	1.08815	40.2013
pab2	SPBC16E9.12c	373.923	1.81	72.636	206.587	5.1479	40.1304
rpl1502	SPAC1783.08c	193.837	16.871	675.665	11.4894	0.286883	40.0489
SPBC577.11	SPBC577.11	142.671	1.171	46.86	121.837	3.04462	40.0171
SPAC4G8.07c	SPAC4G8.07c	101.71	0.631	25.234	161.189	4.03067	39.9905
nda3	SPBC26H8.07c	107.825	10.065	400.978	10.7129	0.268905	39.8388
SPBC14C8.04	SPBC14C8.04	22.418	5.98	238	3.74883	0.0941933	39.7993
npl4	SPBC1711.10c	137.199	1.177	46.788	116.567	2.93235	39.7519
SPBC1683.04	SPBC1683.04	227.783	0.492	19.501	462.974	11.6806	39.6362
rpl31	SPAC890.08	715.694	29.401	1164.95	24.3425	0.614358	39.6227
plr1	SPAC9E9.11	174.131	3.946	156.322	44.1285	1.11393	39.6153
rps801	SPAC2C4.16c	1770.7	44.422	1755.64	39.8609	1.00858	39.5218
gua2	SPAP7G5.02c	468.321	9.902	390.752	47.2956	1.19851	39.4619
SPAC6F6.13c	SPAC6F6.13c	144.876	1.002	39.453	144.587	3.67212	39.3743
hrd1	SPBC17D11.02c	18.278	1.017	40.032	17.9725	0.456585	39.3628
SPAC3F10.08c	SPAC3F10.08c	31.696	0.932	36.675	34.0086	0.86424	39.3509
abc1	SPBC2D10.18	19.067	0.791	30.829	24.1049	0.618476	38.9747
SPBC1271.14	SPBC1271.14	60.644	1.249	48.542	48.554	1.24931	38.8647
rpl1902	SPCC1682.14	57.724	48.116	1867.89	1.19968	0.0309033	38.8206
cdc5	SPAC644.12	309.253	1.297	49.981	238.437	6.18741	38.5359
atg17	SPAC10F6.11c	14.961	0.508	19.537	29.4508	0.765778	38.4587
SPAC22A12.16	SPAC22A12.16	24.342	12.798	491.679	1.90202	0.0495079	38.4184
SPAC144.12	SPAC144.12	411.563	1.376	52.745	299.101	7.80288	38.3321
nop14	SPBC3F6.04c	181.801	2.169	82.972	83.8179	2.19111	38.2536
rps1102	SPAC144.11	282.122	30.312	1156.27	9.30727	0.243993	38.1456
SPBC359.01	SPBC359.01	385.448	0.33	12.586	1168.02	30.6251	38.1394
urb2	SPAC2G11.02	87.815	0.552	21.04	159.085	4.17372	38.1159
rps1501	SPCC1393.03	1067.4	57.075	2164.51	18.7017	0.493136	37.924
prp10	SPAC27F1.09c	57.283	1.593	60.394	35.9592	0.948488	37.9121
rpl35a	SPCP31B10.08c	681.261	39.856	1509.82	17.0931	0.451222	37.8817
bip1	SPAC22A12.15c	209.454	20.32	767.778	10.3078	0.272805	37.7844
ddx27	SPAC30D11.03	200.313	1.199	45.265	167.067	4.42534	37.7523
ric1	SPAC1851.04c	12.189	0.836	31.531	14.5801	0.386572	37.7165
SPBC1734.10c	SPBC1734.10c	14.73	0.43	16.214	34.2558	0.908474	37.707
SPBC651.04	SPBC651.04	17.15	0.215	8.092	79.7674	2.11938	37.6372
rpl3801	SPBC577.02	863.999	9.695	364.325	89.118	2.37151	37.5786
vps24	SPAC9E9.14	1184.17	1.462	54.925	809.963	21.5597	37.5684
oac1	SPAC139.02c	448.408	2.345	87.776	191.219	5.10855	37.4311
SPAC821.03c	SPAC821.03c	188	1.795	67.065	104.735	2.80325	37.3621
amt2	SPAC664.14	479.937	1.935	72.294	248.029	6.63868	37.3612
gms1	SPCC1795.03	331.205	0.893	33.332	370.89	9.93655	37.3259
SPAC144.05	SPAC144.05	24.93	0.474	17.676	52.5949	1.41039	37.2911
SPAC343.17c	SPAC343.17c	6.497	0.197	7.303	32.9797	0.889634	37.0711
rpl1702	SPCC364.03	43.308	18.751	694.957	2.30964	0.0623175	37.0624
apl5	SPAC144.06	245.055	0.773	28.631	317.018	8.55908	37.0388
apc14	SPAC27D7.05c	1616.21	0.343	12.688	4711.98	127.381	36.9913
ura3	SPAC57A10.12c	73.753	13.727	505.35	5.37284	0.145944	36.8143
rhp42	SPCC4G3.10c	432.348	0.28	10.269	1544.1	42.1022	36.675
SPAC17A5.15c	SPAC17A5.15c	18.785	9.058	331.742	2.07386	0.0566253	36.6242
rps403	SPAC959.07	354.639	36.017	1312.47	9.84643	0.270207	36.4403
pus2	SPBC887.11	45.541	0.291	10.522	156.498	4.32817	36.1581
gar2	SPAC140.02	410.623	15.34	553.787	26.7681	0.741482	36.1008
rti1	SPBC119.14	691.199	0.017	0.612	40658.8	1129.41	36
mug45	SPBP8B7.04	1097.89	0.064	2.302	17154.5	476.929	35.9688
tif512	SPBC336.10c	516.501	60.278	2165.18	8.56865	0.238549	35.9199
pol5	SPBC14C8.14c	351.743	2.175	78.076	161.721	4.50514	35.897
csi1	SPBC2G2.14	113.246	0.878	31.458	128.982	3.59991	35.8292
mpg1	SPCC1906.01	1325.84	21.745	778.06	60.9721	1.70403	35.7811
SPAC1039.02	SPAC1039.02	259.76	2.316	82.786	112.159	3.13773	35.7453
spb1	SPAC1687.11	234.527	3.021	107.457	77.6322	2.18252	35.57
hmt1	SPCC737.09c	42.648	1.439	51.121	29.6372	0.834256	35.5254
rpl44	SPAC1687.06c	1019.41	41.565	1475.52	24.5257	0.69088	35.4992
rps1701	SPBC839.05c	1219.67	18.539	657.167	65.7894	1.85595	35.4478
SPAC1B3.13	SPAC1B3.13	14.658	1.724	61.069	8.50232	0.240024	35.4229
sec26	SPBC146.14c	51.146	4.49	158.896	11.3911	0.321883	35.3889
pmh1	SPBC776.18c	16.477	0.195	6.858	84.4974	2.4026	35.1692
agn1	SPAC14C4.09	187.533	2.01	70.656	93.3	2.65417	35.1522
rpl26	SPBC29B5.03c	79.631	39.579	1383.79	2.01195	0.0575457	34.9626
mpg2	SPBC13G1.02	498.405	3.335	116.576	149.447	4.27537	34.9553
his3	SPBC11B10.02c	24.146	5.984	207.947	4.03509	0.116116	34.7505
rfc3	SPAC27E2.10c	496.216	0.339	11.771	1463.76	42.1558	34.7227
SPBC14C8.13	SPBC14C8.13	11.176	0.268	9.304	41.7015	1.2012	34.7164
pfh1	SPBC887.14c	552.366	0.846	29.275	652.915	18.8682	34.604
krs1	SPBC17G9.03c	99.21	9.934	342.848	9.98691	0.28937	34.5126
pho1	SPBP4G3.02	5212.45	5.093	175.392	1023.45	29.7188	34.4379
gar1	SPBC20F10.01	515.368	5.867	201.606	87.8418	2.55631	34.3627
rps27	SPBC1685.10	1178.81	32.413	1112.5	36.3685	1.05961	34.3225
rpl3002	SPAC1250.05	1771.12	6.147	210.627	288.127	8.40879	34.265
atp1	SPAC14C4.14	200.333	4.641	158.999	43.1659	1.25996	34.2596
SPCC11E10.01	SPCC11E10.01	1187.98	1.459	49.932	814.241	23.7919	34.2234
cnx1	SPAC3C7.11c	599.51	16.838	575.882	35.6046	1.04103	34.2013
SPACUNK4.08	SPACUNK4.08	9573.64	0.748	25.582	12799	374.234	34.2005
msw1	SPAC3G9.13c	117.69	0.212	7.246	555.142	16.2421	34.1792
ade9	SPBC2G2.08	236.608	2.062	70.295	114.747	3.36593	34.0907
rpb2	SPAC23G3.01	110.581	3.023	102.728	36.5799	1.07644	33.9821
sum2	SPBC800.09	645.626	4.828	163.93	133.725	3.93842	33.954
rpl801	SPAC1F7.13c	192.063	66.593	2254.88	2.88413	0.0851765	33.8606
SPBC15C4.04c	SPBC15C4.04c	251.614	2.053	69.477	122.559	3.62154	33.8417
SPBC1652.01	SPBC1652.01	566.917	0.432	14.576	1312.31	38.8939	33.7407
SPBC36.11	SPBC36.11	511.084	0.621	20.907	823.002	24.4456	33.6667
uso1	SPAC29E6.03c	125.308	1.186	39.882	105.656	3.14197	33.6273
ubc4	SPBC119.02	425.458	13.845	464.425	30.7301	0.916096	33.5446
spc25	SPCC188.04c	265.481	0.262	8.784	1013.29	30.2232	33.5267
rpp0	SPCC18.14c	220.783	32.437	1087.46	6.80652	0.203025	33.5254
apl4	SPCP1E11.06	326.35	1.972	65.37	165.492	4.99235	33.1491
SPBC31F10.16	SPBC31F10.16	32.671	1.579	52.298	20.6909	0.624708	33.121
asp1	SPCC1672.06c	81.408	1.039	34.304	78.3523	2.37313	33.0164
SPAC56F8.03	SPAC56F8.03	246.788	7.888	260.038	31.2865	0.949046	32.9663
mug56	SPAC26H5.11	9.445	1.187	38.784	7.95703	0.243528	32.674
tbp1	SPAC29E6.08	225.084	2.783	90.76	80.8782	2.47999	32.6123
SPBC660.16	SPBC660.16	697.057	15.14	491.503	46.0408	1.41822	32.4639
rsd1	SPAC19G12.07c	41.022	0.836	27.072	49.0694	1.51529	32.3828
ght8	SPCC548.06c	89.692	8.346	270.086	10.7467	0.332087	32.3611
fta5	SPAC1F8.06	591.444	0.405	13.089	1460.36	45.1863	32.3185
cdc13	SPBC582.03	406.415	4.31	139.128	94.2958	2.92116	32.2803
rps1001	SPAC31G5.17c	358.341	22.331	720.702	16.0468	0.497211	32.2736
hsp90	SPAC926.04c	16.141	87.576	2799.38	0.184308	0.00576592	31.9652
mak10	SPBC1861.03	8.468	0.863	27.574	9.81228	0.307101	31.9513
ppk30	SPBC6B1.02	232.626	0.947	30.019	245.645	7.74929	31.699
SPAC31G5.02	SPAC31G5.02	88.163	1.367	43.278	64.4938	2.03713	31.6591
SPBC13E7.03c	SPBC13E7.03c	209.685	0.926	29.297	226.442	7.15722	31.6382
rps13	SPAC6F6.07c	924.997	77.987	2448.21	11.8609	0.377826	31.3925
eca39	SPBC428.02c	717.8	23.461	734.214	30.5955	0.977644	31.2951
mrp10	SPAC24C9.13c	2482.26	3.042	95.118	815.995	26.0966	31.2682
rps20	SPCC576.09	2449.36	114.443	3572.3	21.4024	0.685654	31.2146
SPBC1E8.03c	SPBC1E8.03c	33.266	0.656	20.333	50.7104	1.63606	30.9954
SPBC16G5.06	SPBC16G5.06	15.854	0.401	12.4	39.5362	1.27855	30.9227
rep1	SPBC2D10.06	548.059	0.094	2.883	5830.41	190.1	30.6702
cpc2	SPAC6B12.15	1213.34	79.238	2418.45	15.3126	0.5017	30.5214
nup124	SPAC30D11.04c	226.903	3.169	96.444	71.6008	2.35269	30.4336
SPCC320.05	SPCC320.05	200.056	0.944	28.687	211.924	6.97375	30.3888
rpl701	SPBC18H10.12c	120.765	35.45	1076.4	3.40663	0.112194	30.3638
gas1	SPAC19B12.02c	302.455	15.46	465.157	19.5637	0.650221	30.0878
meu10	SPCC1223.12c	194.449	0.024	0.717	8102.04	271.198	29.875
ptr3	SPBC1604.21c	272.103	5.533	165.267	49.1782	1.64644	29.8693
SPAC3C7.04	SPAC3C7.04	13.714	1.276	37.889	10.7476	0.361952	29.6936
ef1a-c	SPBC839.15c	378.313	137.433	4077.18	2.75271	0.092788	29.6667
SPAC3H1.02c	SPAC3H1.02c	12.115	0.981	28.946	12.3496	0.418538	29.5066
pub3	SPBC16E9.11c	344.742	1.539	45.389	224.004	7.59528	29.4925
oga1	SPBC16A3.08c	1937.69	47.592	1400.7	40.7147	1.38338	29.4314
SPAC1705.02	SPAC1705.02	754.285	0.578	17.002	1304.99	44.3645	29.4152
ssa2	SPCC1739.13	578.708	146.141	4296.54	3.95993	0.134692	29.4
sks2	SPBC1709.05	174.453	117.162	3439.56	1.48899	0.0507196	29.3573
msh1	SPAC13F5.01c	512.558	0.532	15.597	963.455	32.8626	29.3177
SPBC29A3.11c	SPBC29A3.11c	104.705	0.482	14.129	217.23	7.41064	29.3133
SPAC11D3.17	SPAC11D3.17	35.265	0.15	4.39	235.1	8.03303	29.2667
tef102	SPAC23A1.10	28.922	135.989	3959.1	0.212679	0.0073052	29.1134
its8	SPBC839.08c	25.303	1.806	52.359	14.0105	0.48326	28.9917
rpl2501	SPBC106.18	845.757	38.869	1126.35	21.7592	0.750883	28.9781
mug8	SPAC32A11.01	588.697	0.127	3.665	4635.41	160.627	28.8583
pom152	SPBC29A10.07	192.65	3.082	88.466	62.5081	2.17767	28.7041
SPBC19G7.17	SPBC19G7.17	602.293	2.819	80.885	213.655	7.44629	28.6928
rpl1701	SPBC2F12.04	57.964	37.096	1060.13	1.56254	0.0546763	28.578
sen1	SPAC6G9.10c	7.412	0.877	25.004	8.45154	0.296433	28.5108
cnt5	SPBC17G9.08c	12.717	2.128	60.406	5.97603	0.210525	28.3863
pabp	SPAC57A7.04c	45.457	13.624	386.565	3.33654	0.117592	28.3738
fba1	SPBC19C2.07	929.619	379.471	10751.3	2.44978	0.0864656	28.3324
met26	SPAC9.09	691.907	84.445	2369.67	8.19358	0.291985	28.0617
rpl3602	SPBC405.07	1466.36	23.068	643.899	63.5666	2.27731	27.9131
rpl13	SPAC664.05	739.483	113.772	3158.61	6.49969	0.234116	27.7627
psm1	SPBC29A10.04	83.969	0.883	24.43	95.0951	3.43713	27.667
vht1	SPAC1B3.16c	125.753	7.004	192.387	17.9545	0.653646	27.4682
rgf2	SPAC1006.06	154.783	1.473	40.457	105.08	3.82586	27.4657
eme1	SPAPB1E7.06c	155.305	0.374	10.027	415.254	15.4887	26.8102
rps2	SPCC576.08c	949.45	121.743	3259.78	7.79881	0.291262	26.7759
SPBC16D10.08c	SPBC16D10.08c	357.038	4.862	130.108	73.4344	2.74417	26.7602
SPAC1F8.07c	SPAC1F8.07c	937.531	223.412	5966.87	4.19642	0.157123	26.7079
rad24	SPAC8E11.02c	589.09	40.063	1064.12	14.7041	0.553595	26.5611
mcm5	SPAC1B2.05	182.857	0.538	14.139	339.883	12.9328	26.2807
mug9	SPCC70.09c	184.329	0.084	2.17	2194.39	84.9442	25.8333
SPBC405.02c	SPBC405.02c	284.587	0.504	12.912	564.657	22.0405	25.619
tef3	SPCC417.08	137.674	103.992	2656.29	1.32389	0.0518294	25.5432
pgk1	SPBC14F5.04c	535.836	142.148	3606.9	3.76956	0.148559	25.3742
adh1	SPCC13B11.01	642.27	103.662	2616.91	6.19581	0.24543	25.2447
SPCC1322.10	SPCC1322.10	184.735	19.311	486.757	9.56631	0.379522	25.2062
far11	SPBC27B12.04c	512.155	0.587	14.751	872.496	34.72	25.1295
cdr1	SPAC644.06c	41.291	0.948	23.734	43.5559	1.73974	25.0359
cpy1	SPAC19G12.10c	246.443	21.062	526.42	11.7008	0.468149	24.9938
eno101	SPBC1815.01	1713.46	322.051	7961.41	5.32046	0.21522	24.721
anc1	SPBC530.10c	547.974	18.839	464.494	29.0872	1.17972	24.656
mis4	SPAC31A2.05c	85.931	0.356	8.705	241.379	9.87145	24.4522
pst1	SPBC12C2.10c	8.263	1.795	43.817	4.60334	0.18858	24.4106
bdf1	SPCC1450.02	317.484	4.58	111.097	69.3197	2.85772	24.257
crm1	SPAC1805.17	9.608	2.861	68.888	3.35827	0.139473	24.0783
pyr1	SPBC17G9.11c	379.875	14.418	345.163	26.3473	1.10057	23.9397
ght2	SPBC4B4.08	186.929	3.917	92.15	47.7225	2.02853	23.5257
nup189	SPAC1486.05	230.877	3.485	81.335	66.2488	2.83859	23.3386
rad3	SPBC216.05	4.044	0.448	10.428	9.02679	0.387802	23.2768
SPAC4G8.03c	SPAC4G8.03c	8.743	0.209	4.802	41.8325	1.8207	22.9761
eta2	SPAC31G5.10	171.789	0.112	2.526	1533.83	68.0083	22.5536
mcp6	SPBC582.06c	42.648	0.097	2.179	439.67	19.5723	22.4639
SPAC1071.13	SPAC1071.13	154.367	0.299	6.686	516.278	23.0881	22.3612
lys1	SPAP7G5.04c	66.507	9.949	217.706	6.68479	0.30549	21.8822
utp10	SPBC23E6.04c	177.657	2.34	50.26	75.9218	3.53476	21.4786
crs1	SPBC2G2.09c	967.843	0.026	0.553	37224.7	1750.17	21.2692
prm1	SPAP7G5.03	148.709	0.174	3.665	854.649	40.5754	21.0632
not1	SPAC20G8.06	12.698	2.345	48.48	5.41493	0.261922	20.6738
rec8	SPBC29A10.14	539.302	0.05	1.021	10786	528.21	20.42
arg4	SPBC215.08c	280.603	19.013	384.177	14.7585	0.7304	20.206
SPAC694.02	SPAC694.02	138.222	6.376	127.977	21.6785	1.08005	20.0717
SPAC11G7.01	SPAC11G7.01	250.109	2.53	50.343	98.8573	4.9681	19.8984
rlp7	SPAC664.06	995.671	15.832	312.459	62.8898	3.18657	19.7359
mei4	SPBC32H8.11	4971.41	0.089	1.751	55858.5	2839.18	19.6742
SPBP8B7.15c	SPBP8B7.15c	285.788	1.118	21.914	255.624	13.0413	19.6011
psu1	SPAC1002.13c	1584.4	26.432	508.119	59.9424	3.11816	19.2236
SPCC364.07	SPCC364.07	879.63	21.405	403.586	41.0946	2.17954	18.8548
lcf2	SPBP4H10.11c	242.051	2.87	52.412	84.3383	4.61824	18.262
fas2	SPAC4A8.11c	131.143	19.339	351.814	6.78127	0.372762	18.1919
cut6	SPAC56E4.04c	74.9	14.784	266.476	5.06629	0.281076	18.0246
SPAC9E9.09c	SPAC9E9.09c	285.93	34.15	606.812	8.37277	0.4712	17.769
mmi1	SPCC736.12c	685.042	0.89	15.73	769.71	43.55	17.6742
mpr1	SPBC725.02	250.202	1.076	18.885	232.53	13.2487	17.5511
SPCC663.10	SPCC663.10	298.476	3.011	52.096	99.1285	5.72935	17.3019
pfk1	SPBC16H5.02	125.308	42.572	725.04	2.94344	0.172829	17.0309
SPBC215.13	SPBC215.13	38.625	2.232	37.524	17.3051	1.02934	16.8118
tdh1	SPBC32F12.11	1216.4	321.586	5404.99	3.78249	0.22505	16.8073
SPBC3H7.02	SPBC3H7.02	76.941	3.689	59.718	20.8569	1.28841	16.1881
sec73	SPAC19A8.01c	235.322	0.72	11.353	326.836	20.7277	15.7681
pil1	SPCC736.15	67.851	15.234	227.181	4.45392	0.298665	14.9128
SPCC1739.01	SPCC1739.01	128.139	2.222	32.398	57.6683	3.95515	14.5806
mcp7	SPAC13A11.03	1078.12	0.363	5.225	2970.02	206.338	14.3939
dhc1	SPAC1093.06c	3.242	0.201	2.764	16.1294	1.17294	13.7512
SPBC12C2.03c	SPBC12C2.03c	95.124	1.229	16.415	77.3995	5.79494	13.3564
cdc25	SPAC24H6.05	25.212	1.141	14.397	22.0964	1.7512	12.6179
mcp5	SPBC216.02	777.142	0.067	0.823	11599.1	944.279	12.2836
bgs4	SPCC1840.02c	69.515	7.127	86.124	9.75375	0.80715	12.0842
but2	SPBC3D6.02	258.795	36.924	442.001	7.00886	0.585508	11.9706
SPAC25B8.12c	SPAC25B8.12c	44.55	24.26	273.656	1.83636	0.162796	11.2801
gln1	SPAC23H4.06	323.279	13.239	124.334	24.4187	2.60009	9.39149
SPCC757.12	SPCC757.12	64.389	3.299	29.62	19.5177	2.17384	8.97848
rnc1	SPCC757.09c	14.602	8.313	70.655	1.75653	0.206666	8.49934
pit1	SPAC3C7.06c	68.016	0.319	2.596	213.216	26.2003	8.13793
glt1	SPAPB1E7.07	106.384	11.496	92.006	9.254	1.15627	8.00331
pma1	SPAC1071.10c	296.119	100.216	738.909	2.95481	0.400752	7.37316
SPAC23D3.12	SPAC23D3.12	350.644	8.616	57.961	40.6968	6.04965	6.72714
trp1322	SPCC1322.03	139.564	0.426	2.404	327.615	58.0549	5.64319
fhn1	SPBC1685.13	179.695	6.246	32.736	28.7696	5.48922	5.24111
SPBC9B6.03	SPBC9B6.03	70.089	1.003	5.135	69.8794	13.6493	5.11964
SPBPB7E8.02	SPBPB7E8.02	267.652	4.676	17.328	57.2395	15.4462	3.70573
SPAC1B2.03c	SPAC1B2.03c	167.639	11.734	32.035	14.2866	5.233	2.7301
SPCC830.09c	SPCC830.09c	253.864	8.847	7.864	28.6949	32.2818	0.888889
## SPMIT - mitochondrially encoded		CRAC (FPKM)	RNA abundance (total)	RNA abundance (polyA+)	enrichment (total)	enrichment (polyA+)	(polyA+ RNAseq / total RNAseq)
cox1	SPMIT.01	397.626	5.248	0.073	5446.93	75.7671	0.0139101
SPMIT.06	SPMIT.06	640.565	12.674	0.065	9854.85	50.5417	0.00512861
cob1	SPMIT.05	420.794	10.182	0.043	9785.91	41.3272	0.00422314
cox2	SPMIT.11	56.179	28.268	0.084	668.798	1.98737	0.00297156
## pseudogene		CRAC (FPKM)	RNA abundance (total)	RNA abundance (polyA+)	enrichment (total)	enrichment (polyA+)	(polyA+ RNAseq / total RNAseq)
SPBPB10D8.03		64.414	0.015	2.71
## rRNA		CRAC (FPKM)	RNA abundance (total)	RNA abundance (polyA+)	enrichment (total)	enrichment (polyA+)	(polyA+ RNAseq / total RNAseq)
21S_rRNA		252.805	209.949	6.905
SPRRNA.12		502.583	7003.47	89.496
SPRRNA.15		5734.44	2758.43	65.021
SPRRNA.16		310.857	34889.4	216.982
SPRRNA.18		7847.24	120027	1245.61
SPRRNA.27		453.683	25505	159.872
SPRRNA.28		3173.87	110714	1423.41
SPRRNA.32		1526.02	3202.07	16.482
SPRRNA.35		8278.94	49664	612.822
SPRRNA.42		90.573	24456.7	524.168
SPRRNA.43		250.609	44248.2	729.002
SPRRNA.44		182.261	44232.4	723.473
SPRRNA.47		1156.01	46512.1	2639.9
SPRRNA.48		385.338	46518.5	2649.77
SPRRNA.49		758.633	46491.4	2651.45
SPRRNA.52		254.337	164458	1636.76
## snRNA		CRAC (FPKM)	RNA abundance (total)	RNA abundance (polyA+)	enrichment (total)	enrichment (polyA+)	(polyA+ RNAseq / total RNAseq)
snu1		5454.25	80.318	1.687	67.9082	3233.11	0.021004
snu2		13598.3	44.041	0.88	308.765	15452.6	0.0199814
snu3		4750.83	163.994	1.983	28.9695	2395.78	0.0120919
snu32		6083.48	489.73	9.374	12.4221	648.973	0.0191412
snu4		18750.6	22.13	0.276	847.294	67937	0.0124718
snu5		10129.6	50.347	0.217	201.197	46680.4	0.00431009
snu6		14577.5	42.401	8.895	343.802	1638.85	0.209783
snR101		1690.92	4.416	16.401	382.909	103.099	3.71399
snR3		1256.46	25.094	8.496	50.07	147.888	0.338567
snR30		11585.6	523.333	146.727	22.1381	78.9603	0.28037
snR36		3326.55	37.338	17.111	89.0928	194.41	0.458273
snR42		11096.7	26.358	2.425	420.999	4575.96	0.0920024
snR90		559.542	449.525	119.959	1.24474	4.66444	0.266857
snR93		293.466	75.206	46.746	3.90216	6.27788	0.621573
snR95		1134.21	30.945	14.345	36.6524	79.0664	0.463564
sno12		5521.8	133.498	19.749	41.3624	279.599	0.147935
sno16		19075.3	104.736	30.857	182.127	618.184	0.294617
sno20		8539.53	88.448	17.232	96.5485	495.562	0.194826
sno52		3533.95	67.882	103.223	52.0602	34.2361	1.52062
snoR39a		14908.9	128.664	13.691	115.874	1088.95	0.106409
snoR61		1285.32	38.345	26.992	33.5199	47.6185	0.703925
snoR69b		82547.9	154.454	24.948	534.449	3308.8	0.161524
snoU14		1498.77	804.649	244.649	1.86264	6.12622	0.304044
snoU24b		23258.1	119.311	47.867	194.937	485.89	0.401195
snoZ16		505.611	192.166	84.337	2.63112	5.99513	0.438876
snoZ8		15602.6	4.907	0	3179.67	#DIV/0!	0
## tRNA
SPATRNAALA.01		10207.9	7.629	2.13
SPATRNAALA.06		11123.4	581.917	246.552
SPATRNAARG.02		14371.8	4.85	0
SPATRNAARG.03		1724.62	3.932	0.432
SPATRNAASP.01		1182.13	136.243	0
SPATRNACYS

## Sheet: S5
Table S5. Oligonucleotides used in this study, related to Experimental Procedures.
OLIGO	Designation	Sequence	Purpose
n.a.	App_PE	App-NAGATCGGAAGAGCACACGTCTG-ddC	CRAC 3’ adapter sequence
n.a.	App_RT	CAGACGTGTGCTCTTCCGATCT	CRAC RT primer
n.a.	P5	AATGATACGGCGACCACCGAGATCTACACTCTTTCCCTACACGACGCTCTTCCGATCT	CRAC forward PCR oligo
n.a.	P3	CAAGCAGAAGACGGCATACGAGAT(6nt_barcode)GTGACTGGAGTTCAGACGTGTGCTCTTCCGATCT	CRAC reverse PCR oligo
3225	MMI1-L3	GTGGCTCAGCAAACGTACAA	Mmi1-HTP cassette
3226	MMI1-L4	aatcatggtgatggtgatggtgGTCTCTTCCAATTCGCTTCA	Mmi1-HTP cassette
3227	MMI1-L5	gacgaggcaagctaaacaggCCCTTTTGCTGGATTTTCAA	Mmi1-HTP cassette
3228	MMI1-L6	TTCAAGAACCAAACATTGCAT	Mmi1-HTP cassette
3231	HTPA-L4-rc	caccatcaccatcaccatgatt	HTP cassette, generic
3232	HTPA-L5-rc	cctgtttagcttgcctcgtc	HTP cassette, generic
3695	mmi1-L1	AAAGCAAGGGATTTTGGTGA	transfer mmi1Δ
3694	mei4-542-F	AAAAGCGACCTTCAAGCAAA	transfer mei4-Δ828
3274	mei4-afterPA-R	ATTCCTATGACTTTATTTAGAATTGTTTCG	transfer mei4-Δ828
3784	DBP2-URA4-L1	TCGAGATACGTGTGGTCTGC	dbp2-Δdsr 2-step PCR
3921	DBP2-DmmiBS-realrev	CCAAGAGGGTTTTGCAAGTTAGGTCAACAACACTGC	dbp2-Δdsr 2-step PCR
3788	DBP2-DmmiBS-fwd	CCAAGAGGGTTTTGCAAGTT	dbp2-Δdsr 2-step PCR
3905	SpDBP2-RTclose-R	TCGTAAATGTCAGCTTAGCCA	dbp2-Δdsr and dbp2-i2Δ 2-step PCR
3515	SpDBP2-exon2-F	AGTCAAACAATTGGGGTTCG	dbp2-i2Δ 2-step PCR
3941	SpDBP2-Di-R	ATACCCTTAAcatCTATTCCTCTAGAAGCAACATCAGTAG	dbp2-i2Δ 2-step PCR
3940	SpDBP2-Di-F	TCTAGAGGAAtagATGTTAAGGGTATTACACATGTCTTTAACTATGA	dbp2-i2Δ 2-step PCR
3778	SpRPS2202-URA4-L1	CCGTATATGCCCTTCAGGTT	rps2202-iΔ and rps2202-A>G 2-step PCR
3939	rps2202-Di-R	ACCATTTTGTGtttCTGTTTTGGACTACTTTTACTTT	rps2202-iΔ 2-step PCR
3938	rps2202-Di-F	TAGTCCAAAAcagAAACACAAAATGGTTCGTCAATCTGT	rps2202-iΔ 2-step PCR
3899	RPS2202-ex2-R	ACAATCACACCAACTTGACGA	rps2202-iΔ and rps2202-A>G 2-step PCR
4374	rps2202-AACtoAGC-R	TGcTTAAAGATTTCAAGAAAAAAAGGTTCCACCCATTG	rps2202-A>G 2-step PCR
4373	rps2202-AACtoAGC-F	TTTCTTGAAATCTTTAAgCAAGACACTCAAGAAAACTAACG	rps2202-A>G 2-step PCR
4375	AACtoAGC-test-R	CGTTAGTTTTCTTGAGTGTCTTGc	rps2202-A>G colony PCR
3917	rps2201-L1	TCCTTCCTTCCTCGTCAACC	rps2201Δ::ura4+ 2-step PCR (with pKS-ura4)
3918	rps2201-ura4-L2	GTGAcTGGGAAAAcccTGGCTGTGAGCGATTTACTTTCTTGA	rps2201Δ::ura4+ 2-step PCR (with pKS-ura4)
3919	rps2201-ura4-L5	TccTGTGTGAAATTGTTATccGACTCAGTTATCTTTCCTTTCAACTGA	rps2201Δ::ura4+ 2-step PCR (with pKS-ura4)
3920	rps2201-L6	GGTCTTCTCTGCAATACGGG	rps2201Δ::ura4+ 2-step PCR (with pKS-ura4)
3675	SpDBP2-5prime-fwd	AACCACCACATCTCTTCAGTTTT	ChIP (dbp2 1)
3677	SpDBP2-5prime-ex1-R	ACGCCCAATTGTGAATTCTT	ChIP (dbp2 1)
3515	SpDBP2-exon2-fwd	AGTCAAACAATTGGGGTTCG	ChIP (dbp2 2)
3516	SpDBP2-exon2-rev	ACCAGAACCCGTAGCTGAAA	ChIP (dbp2 2)
3517	SpDBP2-intron2-fwd	GCTGTTCGGTACCATTGCTAA	ChIP (dbp2 3)
3518	SpDBP2-intron2-rev	TAATGCCCAAGAGGGTTTTG	ChIP (dbp2 3)
3519	SpDBP2-exon3-fwd	AAGCCAAGCAGGACATTGAT	ChIP (dbp2 4)
3520	SpDBP2-exon3-rev	TCCATAACCTCCTCCACGAC	ChIP (dbp2 4)
3904	SpDBP2-RTclose-F	GTTCAGTAACCGCTTTCGTAGA	ChIP (dbp2 5)
3905	SpDBP2-RTclose-R	TCGTAAATGTCAGCTTAGCCA	ChIP (dbp2 5)
3678	SpDBP2-RT-F	GACTGATCGATTTGTTTGACCA	ChIP (dbp2 6)
3679	Sp-DBP2-RT-R	TTTCAAGCCTCTTCGCTCTT	ChIP (dbp2 6)
3778	SpRPS2202-URA4-L1	CCGTATATGCCCTTCAGGTT	ChIP (rps2202 1)
3895	RPS2202-prom-R	TGTATCTACAGGAGCAGTCACA	ChIP (rps2202 1)
4027	rps2202-in-F2	ACAAGATGTGAGCGGAAGTC	ChIP (rps2202 2)
4028	rps2202-in-R2	CGAGAAGCGCGTTAGTTTTC	ChIP (rps2202 2)
3898	RPS2202-ex2-F	CTGAACGGCCGTATCAACAA	ChIP (rps2202 3)
3899	RPS2202-ex2-R	ACAATCACACCAACTTGACGA	ChIP (rps2202 3)
3900	RPS2202-ex2-3pr-F	TGTCCCATAATGAGGCTCGT	ChIP (rps2202 4)
3901	RPS2202-ex2-3pr-R	GCCAGCCTTTTCACCGTGA	ChIP (rps2202 4)
3902	RPS2202-RT-F	ACTTAGTCTCTGGTTTCGAGCA	ChIP (rps2202 5)
3903	RPS2202-RT-R	TCAACGCCTCTCTCACTTCT	ChIP (rps2202 5)
3932	rps2202-RT2-F	ACTCTGGCACTGTCTGAAGA	ChIP (rps2202 6)
3933	rps2202-RT2-R	TACTCTTCTACGGCGGCATT	ChIP (rps2202 6)
3934	rps2202-RT3-F	CGCTGATATGACTTGTGTACAGT	ChIP (rps2202 7)
3935	rps2202-RT3-R	ACCGATTCCCATTTTGTGCT	ChIP (rps2202 7)
3072	FBP1c-F	ACTGCGATGAAGTCGAACG	ChIP (control) / RT
3032	FBP1c-R	CAAGTGACGGCATAGGAACC	ChIP (control)
2680	rpl30-2-ex1for	TGTCTGCTGCACCTACCACT	Northern probe (rpl3002)
2681	rpl30-2-ex1rev	TGGTGTACAGAGCAGCGAGA	Northern probe (rpl3002)
3087	ADH1-F	CACGTCGGTAACCGTATTGAC	RT (adh1)
3088	ADH1-R	CCTTCTCTACTCTTCCCGACG	RT (adh1)
3604	Fbp1 rev long	CCAGGCCTTAAGACATCGCT	RT (fbp1)
4081	SPNCRNA 532 F	aaacgctcttaaattttctaaactttgcac	RT (nc532)
4082	SPNCRNA 532 R	tttattgcttaaagactacaatccaatcgg	RT (nc532)
3864	SpncRNA.1366-norfor	TCGGCTCTTTTTCTGCTCTC	RT (nc1366)
3865	SpncRNA.1366-norrev	CGAGCTTGGTCTTTCGCTAC	RT (nc1366)
3517	SpDBP2-intron2-fwd	GCTGTTCGGTACCATTGCTAA	Northern probe (dbp2)
3520	SpDBP2-exon3-rev	TCCATAACCTCCTCCACGAC	Northern probe (dbp2)
3780	SpRPS2202-URA4-L5	TccTGTGTGAAATTGTTATccGAACAAGACACTCAAGAAAACTAACG	Northern probe (rps2202)
3763	rps2202-nor776rev	ACATAACTTATCAATGTCTTGTATGGA	Northern probe (rps2202)
4128	rps2202-SP6-INto-F	ATTTAGGTGACACTATAGATATTAAATATTACAAGATGTGAGCGGA	Northern probe (rps2202 intronic)
4129	rps2202-T7-INto-R	TAATACGACTCACTATAGGCGAGAAGCGCGTTAGTTTTC	Northern probe (rps2202 intronic)
3569	1271.09-up-fwd	TGCATACCAATCTTGTTGCTTC	Northern probe (nc-tgp)
3570	SP6-1271.09-up-rev	ATTTAGGTGACACTATAGAAGTGCAAAACGTACCATAGATGC	Northern probe (nc-tgp)
4386	SPCC11E10.01-788F	GTCGTGAAATGTGCGGAAGT	RT (nc-spcc11e10)
4387	SPCC11E10.01-1069R	CCACTGGGTACTGAACGAG	RT (nc-spcc11e10)
3675	SpDBP2-5prime-fwd	AACCACCACATCTCTTCAGTTTT	RT (dbp2)
3516	SpDBP2-exon2-rev	ACCAGAACCCGTAGCTGAAA	RT (dbp2) R1
3775	SpDBP2-3ssrev	TCCAGGGAAATCATAGTTAAAGACA	RT (dbp2) R2
3896	RPS2202-12for	AAACTGTTTTTACCACCTACAGTTTAT	RT (rps2202)
3781	SpRPS2202-URA4-L6	AACTTGACGAGAGGGCAAAA	RT (rps2202)
4763	SalI-ura4-F	ttcGTCGACtgtgaggtataattaagatgttttagagac	construction ura4 reporter
4764	ura4-preIN-R	gtgatatgagcccaagaagca	construction ura4 reporter
4765	ura4-postIN-F	gcgagggtattatacaAGgcc	construction ura4 reporter
4766	BamHI-ura4-R	agaGGATCCtgtggtaatgttgtaggagca	construction ura4 reporter
4761	ura4-RPS3i-F	tgcttcttgggctcatatcacaaattgccatacAGGTAAGTAATCTTTTATTAGAAAAAAAATCGATGTTTGTGTAGGGA	construction ura4 reporter
4762	ura4-RPS3i-R	ggccttgtataataccctcgcctggcaCTAAATTGGTCAGTACTTTAGAAAGAAGCAC	construction ura4 reporter
4757	ura4-RPS2202i-F	tgcttcttgggctcatatcacaaattgccatacAGGTatgAAATATTAAATATTACAAGatgTGAGCGGA	construction ura4 reporter
4758	ura4-RPS2202i-R	ggccttgtataataccctcgcctggcaCTGACGAGAAGCGCGTTAGTTTTC	construction ura4 reporter
4774	EGFP-SalI-F	ttcGTCGACatgCAGATCTGGTGCTGGCGTG	construction EGFP reporter
4775	EGFP-preIN-R	TGAAGAAGTCGTGCTGCTTC	construction EGFP reporter
4776	EGFP-postIN-F	CGAAGGCTACGTCCAGGAG	construction EGFP reporter
4777	EGFP-BamHI-R	AGAGGATCCctaCAATTGACCTGCCCCCTTGT	construction EGFP reporter
4771	EGFP-rps2202i-F	GAAGCAGCACGACTTCTTCAAGgtatgAAATATTAAATATTACAAGatgTGAGCGGA	construction EGFP reporter
4772	EGFP-rps2202i-R	CTCCTGGACGTAGCCTTCGGGCATGGCGGActgACGAGAAGCGCGTTAGTTTTC	construction EGFP reporter

## Sheet: S6
Table S6. Yeast strains used in this study, related to Experimental Procedures.
Strain	Genotype	Construction	used in Figure:	Reference
YP51	h+ ura4Δ18 leu1-32 ade6-M216 imr1R(NcoI)::ura4+	-	wt (CRAC); S4C, lane 3; S5A	Bühler et al., 2008
YP241	h+ ura4Δ18 leu1-32 ade6-M216 imr1R(NcoI)::ura4+ mmi1-his6-TEV-Prot A::kanMX	cassette	Mmi1-HTP (CRAC); 1A; 2A-C; 3A; S2A,B and D	This study
YP144	h+ ura4Δ18 leu1-32 ade6-M216 his3∆::1	-	wt; all other Figures	Lemieux et al., 2011
YP411A	h+ ura4Δ18 leu1-32 ade6-M216? his3∆::1? rrp6∆::natMX	cross rrp6Δ (Bühler et al., 2008) x YP144	rrp6Δ; 3C-F; S2C-E; S4A+B; S6C,E+F	This study
YP361	h+ ura4Δ18 leu1-32 ade6-M216 his3∆::1 mei4∆(828-1554nt)::GFP-hph mmi1∆::natMX	reconstructed in YP144 as described (Hiriart et al., 2012)	mmi1Δ; 2D-F; 3C+D; 4C+E; 5D; S2B-E; S3A-D; S4A+B; S5F; S6F	This study
YP530	h? ura4Δ18 leu1-32 ade6 his mei4∆(828-1554nt)::GFP-hph mmi1∆::natMX rrp6∆::kanMX	cross YP361 and rrp6Δ (Nicolas et al., 2007)	rrp6Δ mmi1Δ; 3F	This study
YP522	h? ura4Δ18 leu1-32 ade6 mei4∆(828-1554nt)::GFP-hph mmi1∆::natMX cid14∆::kanMX6	cross YP361 and cid14Δ	rrp6Δ cid14Δ; 3F	This study
YP67	h- leu1 ura4 dis3-54	-	dis3-54; S4B; S6F	Ohkura et al., 1988
YP23	h+ ura4Δ18 leu1-32 ade6-M2XX cid14Δ::kanMX6	-	cid14Δ; S4B; S6F	Bioneer Collection
YP70	h90 ura4Δ18 leu1-32 ade6-M210 red1 Δ::kanMX	-	red1Δ; S4B	Sugiyama and Sugioka-Sugiyama, 2011
YP145	h- ura4Δ18 leu1-32 ade6-M216 his3∆::1 pab2∆::kanMX	-	pab2Δ; S4B	Lemieux et al., 2011
YP150	h- prp2-1 ura4Δ18? leu1-32? ade6-M216 imr1R(NcoI)::ura4+? otr1RsphI::ade6+?	cross prp2-1 (Bayne et al., 2008) x YP51	prp2-1; S5A	This study
YP152	h? prp2-1 ura4Δ18? leu1-32? ade6-M216 imr1R(NcoI)::ura4+? otr1RsphI::ade6+?	cross prp10-1 (Bayne et al., 2008) x YP51	prp10-1; S4C; S5A	This study
YP153	h- prp2-1 ura4Δ18 leu1-32 ade6-M216 imr1R(NcoI)::ura4+? otr1RsphI::ade6+?	cross prp39-1 (Bayne et al., 2008) x YP51	prp39-1; S5A	This study
YP353	h+ ura4Δ18 leu1-32 ade6-M216 his3∆::1 mmi1-his6-TEV-ProtA::kanMX	cassette	Mmi1-HTP (ChIP); 4B; 5B+F; S5B; S6A+B	This study
YP416	h+ ura4Δ18 leu1-32 ade6-M216 his3∆::1 dbp2-Δdsr	pop-in, pop-out	dbp2-Δdsr; 4C+D; S5C	This study
YP465	h+ ura4Δ18 leu1-32 ade6-M216 his3∆::1 dbp2-Δdsr mmi1-his6-TEV-ProtA::kanMX	cassette	dbp2-Δdsr Mmi1-HTP; 4B; S5B	This study
YP428	h+ ura4Δ18 leu1-32 ade6-M216 his3∆::1 dbp2-i2Δ	pop-in, pop-out	dbp2-i2Δ; 4C-E; S5C-E	This study
YP485	h+ ura4Δ18 leu1-32 ade6-M216 his3∆::1? dbp2-i2Δ mmi1-his6-TEV-ProtA::kanMX	cross YP428 x Mmi1-HTP	dbp2-i2Δ Mmi1-HTP; 4B; S5B	This study
YP460	h+ ura4Δ18 leu1-32 ade6-M216 his3∆::1 dbp2-his6-TEV-ProtA::kanMX	cassette	Dbp2-HTP; 4F	This study
YP461	h+ ura4Δ18 leu1-32 ade6-M216 his3∆::1 mei4∆(828-1554nt)::GFP-hph mmi1∆::natMX dbp2-his6-TEV-ProtA::kanMX	cassette	mmi1Δ Dbp2-HTP; 4F	This study
YP380	h+ ura4Δ18 leu1-32 ade6-M216 his3∆::1 rps2202-iΔ	pop-in, pop-out	rps2202-iΔ; 5C+E; S6C+D	This study
YP393	h+ ura4Δ18 leu1-32 ade6-M216 his3∆::1 rps2202-iΔ mmi1-his6-TEV-ProtA::kanMX	cassette	rps2202-iΔ Mmi1-HTP; 5B; S6A	This study
YP503	h+ ura4Δ18 leu1-32 ade6-M216 his3∆::1 rps2202-A>G	pop-in, pop-out	rps2202-A>G; 5D	This study
YP507	h? ura4Δ18 leu1-32 ade6-M216 his3∆::1? rps2202-A>G mmi1-his6-TEV-ProtA::kanMX	cross YP503 x Mmi1-HTP	rps2202-A>G Mmi1-HTP; 5B; S6B	This study
YP508	h? ura4Δ18 leu1-32 ade6-M216 his3∆::1 rps2202-A>G rrp6∆::natMX	cross YP503 and rrp6Δ	rps2202-A>G rrp6Δ; 5D	This study
YP338	h+ ura4Δ18 leu1-32 ade6-M216 his3∆::1 rps2201Δ::ura4+	cassette	rps2201Δ; 5E; S6D-F	This study
YP420	h? ura4Δ18 leu1-32 ade6-M216 his3∆::1 rps2201Δ::ura4+ rps2202-iΔ	cross YP380 x rps2201Δ	rps2202-iΔ rps2201Δ; 5E	This study
YP483	h? ura4Δ18 leu1-32 ade6-M216 his3∆::1? rps2201Δ::ura4+ mmi1-his6-TEV-ProtA::kanMX	cross rps2201Δ x YP241	rps2201Δ Mmi1-HTP; 5F	This study
YP407	h? ura4Δ18 leu1-32 ade6-M216? his3∆::1? rps2201Δ::ura4+ rrp6∆::natMX	cross YP338 x rrp6Δ	rps2201Δ rrp6Δ; S6F	This study
YP417	h? ura4Δ18 leu1-32 ade6-M216? his3∆::1? rps2201Δ::ura4+ dis3-54	cross YP67 x YP338	rps2201Δ dis3-54; S6F	This study
YP418	h? ura4Δ18 leu1-32 ade6-M216? his3∆::1? rps2201Δ::ura4+ cid14Δ::kanMX6	cross YP23 x rps2201Δ	rps2201Δ cid14Δ; S6F	This study
YP419	h? ura4Δ18 leu1-32 ade6-M216 his3∆::1 rps2201Δ::ura4+ mei4∆(828-1554nt)::GFP-hph mmi1∆::natMX	cross YP361 x rps2201Δ	rps2201Δ mmi1Δ; S6F	This study
YP578	h+ ura4Δ18 leu1-32::pDUAL-ura4 ade6-M216 his3∆::1	plasmid integration	ura4; 5G	This study
YP579	h+ ura4Δ18 leu1-32::pDUAL-ura4-rps3i ade6-M216 his3∆::1	plasmid integration	ura4-rps3i; 5G	This study
YP580	h+ ura4Δ18 leu1-32::pDUAL-ura4-rps2202i ade6-M216 his3∆::1	plasmid integration	ura4-rps2202i; 5G	This study
YP581	h+ ura4Δ18 leu1-32::pDUAL-EGFP ade6-M216 his3∆::1	plasmid integration	EGFP; S6G	This study
YP582	h+ ura4Δ18 leu1-32::pDUAL-EGFP-rps2202i ade6-M216 his3∆::1	plasmid integration	EGFP-rps2202i; S6G	This study
YP583	h+ ura4Δ18 leu1-32::pDUAL-EGFP ade6-M216 his3∆::1 rps2201Δ::ura4+	plasmid integration	rps2201Δ EGFP; S6G	This study
YP584	h+ ura4Δ18 leu1-32::pDUAL-EGFP-rps2202i ade6-M216 his3∆::1 rps2201Δ::ura4+	plasmid integration	rps2201Δ EGFP-rps2202i; S6G	This study
