# Supplementary material for: Regulation of mRNA Levels by Decay-Promoting Introns that Recruit the Exosome Specificity Factor Mmi1
Source: Cell Rep. 2015 Dec 6;13(11):2504–15. doi: 10.1016/j.celrep.2015.11.026 (PMC4695336; doi:10.1016/j.celrep.2015.11.026)
Supplement: Table S3. Analyses of mmi1Δ and WT RNA-Seq Data, Related to Figure 2 — Contains analyses of the RNA-seq data used to generate Figure 2, including : FPKMs of RNA-seq data, DESeq2 results of RNA-seq data, protein-coding genes with substantial increase of 3’ extended reads and/or decreased reads over the gene body in mmi1Δ, indicative of transcription termination defect, ratio of exon-intron boundary reads, fold change mmi1Δ /WT RNA-seq for genes upregulated in red1Δ > 2-fold (Sugiyama and Sugioka-Sugiyama, 2011), and fold change mmi1Δ /WT RNA-seq for genes with increased levels of spliced and unspliced mRNA in pab2Δ (Lemieux et al., 2011). [file mmc3.xlsx]

## Sheet: contents
Table S3. Analyses of mmi1Δ and wt RNAseq data. Related to Figure 2
Contents
Tab1. FPKMs of RNASeq data.
Tab2. DESeq2 results of RNASeq data.
Tab3. Protein-coding genes with substantial increase of 3’ extended reads and/or decreased reads over the gene body in mmi1Δ, indicative of transcription termination defect.
Tab4. mmi1Δ and wt RNAseq - ratio of exon-intron boundary reads.
Tab5. Fold-change mmi1Δ / wt RNAseq for genes upregulated in red1Δ > 2-fold (Sugiyama and Sugioka-Sugiyama, 2011).
Tab6. Fold-change mmi1Δ / wt RNAseq for genes with increased levels of spliced and unspliced mRNA in pab2Δ (Lemieux et al., 2011).

## Sheet: Tab1
Table S3. FPKMs of RNASeq data.
# gene	wt1_FPKM	wt2_FPKM	wt3_FPKM	deltaMmi1_FPKM	deltaMmi2_FPKM	deltaMmi3_FPKM
## intergenic_region
INT_0_5046	10530.1	9490.83	8135.01	12390	11986.2	14266
INT_0_2225	8645.06	9448.78	8924.12	11171.2	9677.72	12546.2
INT_0_3560	1958.65	1363.84	1234.43	1562.03	1668.57	1594.27
INT_0_2602	1564.67	1324.6	1392.98	1325.03	1306.09	1272.44
INT_0_182	1554.82	1400.64	1146.66	1279.24	1073.07	1274.92
INT_0_4029	1344.27	1283.28	1338.74	1094.84	1099.26	1013.16
INT_0_4809	1265.24	1514.94	1121.18	1915.37	1611.04	1867.57
INT_0_2019	1061.87	1047.65	892.534	1376.85	1471.08	1623.53
INT_0_1339	1069.38	903.579	945.125	1331.88	966.622	1014.53
INT_0_5042	789.66	702.173	567.016	875.494	790.56	999.707
INT_0_5039	788.989	702.612	565.921	875.6	790.453	995.644
INT_0_5045	752.33	656.627	575.595	766.738	767.364	922.869
INT_0_2572	606.862	604.859	622.864	598.455	612.969	602.813
INT_0_1243	477.095	517.985	501.861	468.639	484.482	506.421
INT_0_4698	479.616	460.162	451.997	355.632	340.998	350.465
INT_0_4073	280.304	283.047	215.175	377.572	349.299	414.297
INT_0_3689	243.507	250.501	263.112	227.896	251.734	232.401
INT_0_4540	226.97	225.271	203.388	82.004	75.62	83.462
INT_0_3458	198.164	225.227	184.485	204.061	199.207	221.948
INT_0_3710	210.123	199.507	166.1	161.589	157.268	201.346
INT_0_3800	191.164	184.543	177.521	182.818	185.379	193.259
INT_0_2273	206.371	212.589	120.8	301.633	291.521	356.482
INT_0_1656	155.918	155.178	181.462	139.657	138.148	128.755
INT_0_525	160.872	164.097	135.722	149.289	145.7	154.148
INT_0_3015	157.592	150.857	146.517	120.518	132.335	115.733
INT_0_4796	149.986	151.951	133.452	146.74	134.979	126.588
INT_0_1444	138.949	134.913	114.312	108.063	111.118	134.918
INT_0_4042	119.514	113.26	104.442	89.772	93.48	68.949
INT_0_3645	102.351	103.884	106.109	97.931	101.329	101.291
INT_0_3502	122.039	87.936	90.814	72.668	76.521	75.85
INT_0_2334	104.732	91.218	97.901	53.705	60.783	58.652
INT_0_3621	97.033	90.444	84.147	71.737	63.901	72.912
INT_0_1420	99.248	89.136	73.852	83.905	68.234	85.913
INT_0_5125	92.595	85.141	77.631	100.428	98.741	100.141
INT_0_1535	88.429	84.333	73.362	73.51	72.714	79.665
INT_0_3570	90.053	95.665	50.963	177.748	169.734	188.143
INT_0_2686	75.745	73.333	73.536	13.886	13.688	13.349
INT_0_3663	86.596	71.434	63.302	74.702	69.033	80.718
INT_0_2887	71.126	76.888	62.238	66.399	64.716	70.762
INT_0_4567	76.123	73.466	58.324	82.006	69.907	85.407
INT_0_4299	68.478	70.318	60.715	70.62	69.044	77.293
INT_0_1947	52.806	68.511	77.582	77.808	40.412	43.182
INT_0_2492	68.089	65.093	51.101	64.898	54.59	50.719
INT_0_3553	64.648	60.533	49.57	59.279	57.663	58.602
INT_0_5258	64.181	56.062	50.643	55.34	57.351	59.014
INT_0_4278	60.963	60.782	48.459	51.028	47.604	48.834
INT_0_3555	57.078	72.425	39.158	51.763	37.74	58.798
INT_0_1713	65.98	50.596	51.167	29.852	31.333	28.454
INT_0_1609	59.98	55.648	48.855	65.815	62.577	63.317
INT_0_1945	47.594	65.326	51.31	53.485	52.036	55.983
INT_0_1396	54.705	57.503	51.223	63.645	63.711	64.346
INT_0_3789	61.505	53.914	45.767	55.307	48.877	53.901
INT_0_4335	55.784	54.06	50.602	49.775	44.755	45.616
INT_0_2850	48.779	75.224	33.975	46.681	26.851	42.91
INT_0_5176	50.629	57.551	46.976	67.341	62.233	74.556
INT_0_2592	53.067	56.068	45.3	29.24	29.59	49.511
INT_0_4827	58.159	40.883	50.963	34.113	32.604	37.959
INT_0_4893	52.703	48.26	43.686	42.926	42.955	44.774
INT_0_5257	50.494	45.975	46.594	51.093	55.236	56.867
INT_0_3707	54.118	45.663	41.815	37.704	38.506	43.418
INT_0_3633	42.792	48.193	50.185	38.338	39.007	36.163
INT_0_3547	47.594	47.682	45.101	45.547	49.058	44.213
INT_0_354	52.611	41.999	44.989	52.713	49.292	52.077
INT_0_4172	53.469	49.059	36.806	107.726	92.059	101.498
INT_0_4707	45.343	47.759	44.095	48.087	47.462	48.537
INT_0_2143	41.274	52.33	43.413	71.817	97.813	103.974
INT_0_1425	47.346	48.018	41.285	37.051	34.452	37.869
INT_0_1550	43.319	47.752	43.531	64.812	64.151	68.056
INT_0_3748	51.56	43.477	39.377	44.762	45.765	40.292
INT_0_4732	50.206	42.286	38.685	49.287	44.706	50.826
INT_0_2056	42.276	43.624	43.691	46.243	44.787	50.355
INT_0_2238	46.167	42.243	35.981	36.926	31.984	36.406
INT_0_2894	43.172	49.521	30.777	21.165	15.84	19.921
INT_0_193	39.349	43.471	39.539	36.252	40.626	43.312
INT_0_278	41.3	37.59	38.796	43.891	41.753	39.208
INT_0_1956	42.425	38.207	36.849	38.602	35.263	36.721
INT_0_2462	36.191	44.431	35.328	28.239	28.689	32.597
INT_0_338	43.567	39.429	29.151	45.684	40.702	46.944
INT_0_4774	40.815	37.532	33.619	33.749	31.344	34
INT_0_1087	36.851	36.258	38.1	37.05	36.199	35.347
INT_0_4735	38.375	37.463	34.747	55.087	50.868	48.949
INT_0_5131	53.55	35.947	20.98	24.568	27.216	27.053
INT_0_4915	41.274	35.159	32.677	35.46	32.005	33.523
INT_0_1594	37.44	38.287	32.806	37.763	42.09	40.632
INT_0_2224	37.106	35.987	31.651	40.213	32.236	43.673
INT_0_3958	42.084	37.166	25.052	38.561	24.453	37.696
INT_0_3874	34.9	33.612	35.34	20.896	20.473	22.867
INT_0_1424	40.645	33.095	29.261	33.657	34.553	32.089
INT_0_3050	39.55	32.387	29.999	46.549	43.492	46.954
INT_0_2546	36.569	33.307	31.325	22.031	20.37	20.667
INT_0_3647	32.185	34.228	33.188	36.389	34.666	33.414
INT_0_3278	39.666	33.173	25.886	44.629	44.386	49.983
INT_0_123	34.616	35.391	27.953	34.871	28.203	35.66
INT_0_277	34.998	30.684	32.122	34.276	28.455	27.636
INT_0_1566	34.249	34.028	27.469	42.861	35.991	36.87
INT_0_1863	32.151	32.45	30.496	38.584	32.341	35.726
INT_0_4694	33.46	32.835	28.223	37.874	38.6	39.453
INT_0_179	35.246	30.561	28.684	30.817	29.617	31.005
INT_0_4612	29.541	34.074	30.553	28.266	26.487	28.512
INT_0_1779	35.289	30.448	27.594	38.303	32.696	34.854
INT_0_2997	32.293	28.218	31.606	23.188	22.648	22.017
INT_0_3395	32.479	32.408	27.147	33.458	32.593	37.832
INT_0_3323	31.611	30.511	28.545	29.809	26.798	29.842
INT_0_2884	32.133	30.717	26.044	34.715	31.142	31.352
INT_0_259	32.107	28.469	26.983	30.441	28.899	28.094
INT_0_1136	35.643	29.741	22.051	32.887	24.93	32.032
INT_0_3531	29.429	29.435	28.547	34.641	31.188	32.037
INT_0_4847	30.396	26.625	30.34	38.404	36.048	32.859
INT_0_1960	28.89	31.079	26.776	29.768	24.759	26.968
INT_0_4865	33.77	26.282	26.29	23.084	23.015	31.475
INT_0_3417	28.495	28.204	27.561	23.367	22.426	22.836
INT_0_3441	31.145	26.876	26.052	23.546	23.424	22.623
INT_0_4153	28.505	28.16	26.607	30.605	29.425	29.366
INT_0_4552	38.032	25.435	19.681	28.762	23.685	25.861
INT_0_2897	30.99	25.771	26.334	26.607	26.481	28.573
INT_0_4656	22.513	49.059	11.325	0	34.522	19.805
INT_0_358	28.557	27.988	26.27	32.472	31.834	29.057
INT_0_2283	26.802	29.099	26.554	33.056	30.996	31.464
INT_0_1726	29.03	28.845	24.183	31.265	25.178	30.973
INT_0_5224	31.51	27.028	23.366	29.354	30.287	32.284
INT_0_1785	31.882	25.962	23.846	28.905	29.305	29.522
INT_0_4955	27.51	28.191	24.418	31.109	27.674	28.692
INT_0_2583	27.802	25.65	26.395	28.84	30.082	29.759
INT_0_1426	27.722	27.182	24.721	23.683	22.466	23.434
INT_0_3095	26.221	28.397	24.649	26.615	26.399	25.746
INT_0_4595	32.479	27.055	19.619	7.604	13.487	14.606
INT_0_3727	26.992	27.381	22.591	19.966	21.75	23.641
INT_0_2387	28.313	26.044	21.961	26.51	25.641	28.437
INT_0_4063	24.093	26.866	24.309	18.531	18.348	19.842
INT_0_2004	25.223	24.026	25.722	25.721	27.224	26.452
INT_0_3272	27.581	26.18	20.879	27.416	26.996	27.877
INT_0_4382	27.26	25.653	21.422	38.677	37.711	36.626
INT_0_3389	26.949	23.756	22.817	24.039	23.355	25.634
INT_0_276	26.265	25.267	21.984	36.049	24.143	30.872
INT_0_4421	26.958	23.146	22.36	25.026	24.785	23.816
INT_0_3721	25.323	24.788	22.169	24.801	22.78	23.991
INT_0_263	24.999	24.259	22.72	24.916	24.85	24.239
INT_0_4265	26.926	24.176	20.023	25.423	24.58	24.241
INT_0_2020	24.023	25.868	21.08	30.922	32.195	36.796
INT_0_4655	26.496	23.699	20.385	23.368	21.244	22.699
INT_0_1041	22.817	25.281	21.426	25.912	25.71	24.087
INT_0_2149	27.016	22.988	19.306	21.237	21.59	24.048
INT_0_4600	26.39	21.55	21.056	23.021	19.392	21.418
INT_0_4810	21.564	23.068	23.921	30.325	28.414	26.937
INT_0_1035	21.052	22.976	23.756	25.739	25.316	24.98
INT_0_3866	24.022	21.411	22.027	19.324	18.863	16.368
INT_0_3830	22.414	22.722	20.663	20.222	19.633	21.368
INT_0_4354	26.229	20.656	18.749	19.277	16.683	19.473
INT_0_4302	23.678	22.263	19.682	21.842	22.38	25.404
INT_0_3828	23.829	21.662	19.892	20.356	18.195	16.911
INT_0_2087	24.494	21.168	19.714	39.599	44.591	40.939
INT_0_1537	23.029	22.266	19.636	19.055	19.043	20.917
INT_0_3460	22.206	21.229	21.106	25.169	18.83	19.084
INT_0_2558	21.839	21.714	19.448	12.813	13.479	13.86
INT_0_173	20.288	21.526	21.143	22.119	19.952	24.963
INT_0_1281	20.637	22.894	18.141	19.65	17.9	21.73
INT_0_3966	20.55	20.81	20.28	22.698	22.613	23.673
INT_0_1090	21.21	22.213	17.617	26.483	27.969	27.736
INT_0_1534	21.341	17.375	22.178	34.113	38.118	36.927
INT_0_288	22.647	19.6	18.329	21.341	18.079	22.761
INT_0_5260	19.04	22.598	18.915	19.368	19.893	20.542
INT_0_2481	22.39	20.376	17.029	20.798	21.377	23.057
INT_0_3804	21.438	18.143	19.281	43.628	38.758	41.555
INT_0_3622	20.604	19.716	18.15	22.287	19.94	21.961
INT_0_3338	25.985	17.881	14.394	10.169	9.787	11.013
INT_0_2570	21.257	18.848	18.067	19.591	19.001	16.396
INT_0_1096	21.636	18.604	17.576	16.952	14.173	15.796
INT_0_3262	21.274	18.904	17.143	12.255	11.402	12.083
INT_0_1925	21.813	18.668	16.454	16.298	14.739	16.757
INT_0_3754	19.492	19.448	17.078	19.982	21.322	24.214
INT_0_3379	17.883	19.307	18.54	18.157	18.096	18.687
INT_0_4310	19.15	18.462	18.06	14.454	13.346	13.594
INT_0_1988	19.44	19.241	16.696	19.915	19.029	20.453
INT_0_152	20.477	18.184	16.365	16.883	17.05	16.911
INT_0_1482	19.443	18.211	17.245	21.627	19.266	16.654
INT_0_2211	22.577	16.82	15.402	18.898	18.478	18.22
INT_0_457	19.957	19.59	15.049	20.888	21.181	23.765
INT_0_4074	18.688	18.29	16.933	25.624	28.545	30.812
INT_0_1568	18.732	18.693	16.436	15.91	15.166	18.56
INT_0_3016	18.855	18.109	16.713	17.948	17.003	18.542
INT_0_3873	17.934	16.713	18.427	21.089	20.187	19.553
INT_0_1806	18.866	16.695	17.161	20.171	19.756	21.775
INT_0_1409	19.711	17.353	15.38	18.064	20.201	19.761
INT_0_3435	17.9	16.766	17.425	27.764	27.671	24.96
INT_0_4956	15.972	17.37	17.676	21.327	21.071	20.942
INT_0_4429	15.779	17.473	17.567	15.53	15.265	14.795
INT_0_4849	17.27	15.877	17.6	25.754	25.58	24.111
INT_0_2992	18.213	17.405	14.967	14.767	14.481	15.145
INT_0_2183	17.967	17.171	15.245	9.944	7.413	8.093
INT_0_4621	16.909	16.558	16.642	20.935	20.407	18.874
INT_0_4463	16.232	16.062	17.218	23.281	22.573	19.969
INT_0_305	18.725	15.956	14.508	18.775	17.063	18.479
INT_0_275	19.102	16.353	13.556	24.891	17.261	21.455
INT_0_5177	16.791	16.533	15.028	20.247	19.348	20.974
INT_0_3786	17.026	16.113	14.677	18.795	18.942	21.279
INT_0_3723	16.237	16.115	15.375	18.738	15.413	17.044
INT_0_1551	16.546	15.95	15.18	15.842	14.928	16.315
INT_0_4481	16.715	16.284	13.713	17.879	17.989	18.969
INT_0_1088	17.234	15.257	13.765	13.261	13.193	13.933
INT_0_294	17.029	15.275	13.897	16.771	15.512	16.685
INT_0_2178	14.204	15.449	16.02	16.609	19.374	20.093
INT_0_1320	14.896	15.627	15.022	16.406	14.462	14.5
INT_0_1807	16.459	14.512	14.561	19.644	19.34	17.391
INT_0_2622	18.373	14.136	12.633	13.49	11.263	11.738
INT_0_1581	16.047	14.248	14.096	12.893	13.833	15.064
INT_0_1337	17.124	13.463	13.035	16.295	14.053	13.838
INT_0_507	14.87	15.786	12.955	14.986	13.673	14.652
INT_0_1313	15.169	14.298	13.962	13.945	14.404	13.599
INT_0_4939	14.702	14.173	14.484	10.797	10.751	11.025
INT_0_1078	12.976	16.626	12.898	18.403	14.544	16.504
INT_0_4023	17.689	12.615	12.134	12.825	9.589	13.675
INT_0_1976	16.322	13.27	12.826	13.654	14.068	14.061
INT_0_2551	14.021	14.049	14.106	13.478	13.555	13.555
INT_0_3801	14.095	14.826	13.107	12.595	12.948	13.471
INT_0_117	14.27	14.257	12.932	15.925	15.826	14.933
INT_0_1309	14.754	14.384	12.205	11.714	15.083	12.69
INT_0_4603	14.976	13.394	12.912	17.296	15.23	15.796
INT_0_1639	15.032	13.94	12.085	15.272	14.805	16.061
INT_0_3093	13.724	13.554	13.774	10.384	11.438	8.861
INT_0_5110	14.104	14.385	12.453	15	14.281	15.406
INT_0_3545	12.555	13.887	13.329	17.153	14.34	13.787
INT_0_145	14.851	13.89	9.961	9.929	10.26	11.99
INT_0_2356	14.074	11.88	12.602	17.73	17.465	16.946
INT_0_4570	12.474	14.585	11.325	15.722	17.106	19.805
INT_0_115	13.499	12.088	12.468	14.101	13.147	14.073
INT_0_258	13.886	11.792	12.327	13.704	11.481	11.699
INT_0_2377	12.717	13.816	10.958	11.821	11.756	14.639
INT_0_4609	13.546	11.974	11.421	12.507	10.532	13.93
INT_0_2516	10.033	14.931	11.817	11.709	15.51	14.423
INT_0_3510	13.815	12.934	9.781	15.18	15.692	13.503
INT_0_462	14.207	11.527	10.775	11.4	10.055	9.71
INT_0_2260	13.173	12.049	11.17	13.146	12.767	12.4
INT_0_289	11.864	11.255	12.824	12.621	12.241	12.523
INT_0_4964	14.586	11.839	9.517	9.812	9.184	9.577
INT_0_107	14.792	11.447	9.583	9.391	8.557	8.696
INT_0_3336	11.926	12.006	11.82	9.945	10.225	9.843
INT_0_4840	12.7	12.202	10.744	16.297	9.885	16.377
INT_0_4566	13.523	11.596	10.075	14.76	14.795	13.953
INT_0_1842	12.177	11.383	11.576	10.901	9.567	9.818
INT_0_3487	13.15	11.279	10.584	10.823	10.701	10.504
INT_0_3718	13.083	10.949	10.875	11.379	12.079	11.443
INT_0_4708	10.563	11.811	12.398	14.602	12.816	12.906
INT_0_1827	12.238	11.55	10.694	13.435	14.927	13.453
INT_0_476	11.579	10.55	12.299	12.047	11.26	11.712
INT_0_2821	13.184	11	10.24	6.325	6.024	6.389
INT_0_1484	11.656	12.975	9.438	13.48	14.526	15.746
INT_0_1049	12.341	11.14	10.572	13.021	12.194	11.992
INT_0_4749	11.344	11.545	10.766	10.857	10.431	10.417
INT_0_1214	9.38	14.718	9.438	28.727	21.097	36.308
INT_0_33	11.386	11.54	10.282	8.059	8.622	8.278
INT_0_1880	11.241	11.376	10.153	9.538	9.832	10.64
INT_0_4177	12.618	10.524	9.453	9.252	11.09	12.258
INT_0_3364	10.893	11.473	10.206	8.405	7.401	8.046
INT_0_3296	10.494	10.599	11.196	13.164	12.647	13.47
INT_0_1846	10.026	12.036	10.225	17.751	16.399	15.274
INT_0_3450	11.061	10.541	10.599	12.08	12.024	12.033
INT_0_4327	13.049	10.539	8.599	10.892	10.357	10.452
INT_0_1494	11.877	11.512	8.65	5.938	5.618	6.705
INT_0_3239	13.141	10.017	8.814	10.322	9.244	9.985
INT_0_428	10.118	11.872	9.875	8.731	10.019	10.663
INT_0_1876	10.657	10.937	10.139	9.944	8.906	8.822
INT_0_4324	11.098	11.309	9.278	10.643	11.138	11.473
INT_0_498	13.669	9.111	8.898	9.747	9.726	9.784
INT_0_2181	11.088	9.517	11.042	9.103	8.631	8.962
INT_0_2198	11.326	10.687	9.618	10.507	9.879	12.157
INT_0_4445	10.749	10.867	9.975	11.321	10.587	11.471
INT_0_3896	12.97	9.507	8.898	10.405	9.292	9.441
INT_0_1479	12.543	10.466	8.197	9.336	12.384	11.034
INT_0_2731	13.409	11.05	6.708	7.582	6.495	7.272
INT_0_1373	12.746	8.465	9.937	9.294	8.179	7.669
INT_0_3377	10.51	10.835	9.795	10.568	11.357	11.803
INT_0_4650	12	10.521	8.583	8.842	8.83	7.816
INT_0_1784	10.545	11.169	9.266	10.219	8.869	10.255
INT_0_2505	10.131	11.774	9.06	9.695	14.96	10.892
INT_0_3726	10.905	10.323	9.673	13.017	12.227	13.925
INT_0_1387	10.613	9.975	10.273	8.362	8.466	8.629
INT_0_1155	10.701	10.34	9.09	12.56	12.797	13.099
INT_0_3819	12.004	9.983	8.137	11.432	11.004	12.205
INT_0_3551	11.648	8.999	9.296	9.073	9.477	8.102
INT_0_4725	10.888	10.134	8.911	9.271	10.847	9.415
INT_0_109	10.737	9.779	9.399	8.007	7.088	8.33
INT_0_1394	10.392	9.989	9.488	11.263	11.456	11.991
INT_0_2932	10.676	10.629	8.494	10.431	8.448	10.57
INT_0_4103	10.715	9.969	8.963	9.16	10.707	9.902
INT_0_3668	10.619	9.518	9.45	9.996	9.46	8.686
INT_0_4337	11.808	8.988	8.712	8.965	7.484	8.102
INT_0_1475	10.745	9.868	8.88	9.426	6.342	8.496
INT_0_4635	11.525	8.977	8.898	14.84	13.856	12.967
INT_0_4829	11.137	9.812	8.407	8.684	7.886	8.035
INT_0_256	8.102	9.596	11.574	9.885	12.898	9.467
INT_0_4713	10.845	10.214	8.148	8.886	8.93	9.244
INT_0_1344	9.972	9.545	9.663	9.25	9.631	8.18
INT_0_2979	10.704	9.344	8.895	11.468	11.362	11.847
INT_0_4167	12.364	9.812	6.684	9.007	6.791	7.467
INT_0_3136	10.613	9.628	8.616	10.887	9.957	11.737
INT_0_2106	9.78	9.858	9.177	9.965	9.405	10.273
INT_0_3358	13.574	8.561	6.662	5.386	3.723	4.951
INT_0_5038	2.208	1.307	25.27	55.116	1.67	2.378
INT_0_4232	10.616	8.609	9.516	15.723	13.27	13.044
INT_0_1891	9.859	9.519	9.25	7.858	7.99	8.262
INT_0_3094	9.107	10.153	9.123	6.995	6.313	5.776
INT_0_1399	12.865	9.251	6.148	12.927	12.165	7.922
INT_0_1	10.35	9.573	8.135	4.836	4.924	4.794
INT_0_3316	8.548	10.254	9.111	11.826	8.479	8.264
INT_0_1054	9.593	11.006	7.287	8.993	9.006	7.405
INT_0_2244	9.876	9.563	8.41	11.712	10.388	10.517
INT_0_3901	13.033	8.147	6.344	9.583	9.033	7.402
INT_0_4309	10.635	8.789	8.06	7.732	6.142	7.108
INT_0_2957	9.183	8.922	9.32	66.377	68.495	68.248
INT_0_4511	9.569	9.168	8.673	5.071	5.12	6.401
INT_0_200	11.953	7.688	7.706	6.219	6.05	6.227
INT_0_1499	9.917	8.877	8.494	2.821	2.192	2.24
INT_0_3437	9.927	8.442	8.838	10.31	9.654	10.599
INT_0_3662	8.27	9.211	9.707	96.953	87.597	94.375
INT_0_2482	9.945	9.445	7.567	10.702	10.648	11.796
INT_0_2308	9.178	9.459	8.312	9.205	8.626	8.461
INT_0_3967	9.656	9.376	7.853	11.147	10.336	10.918
INT_0_1162	9.433	9.072	8.193	8.576	7.393	9.543
INT_0_36	10.346	9.057	7.059	13.344	12.188	12.851
INT_0_2774	9.443	9.159	7.748	5.014	6.438	6.844
INT_0_1392	9.737	8.093	8.432	9.397	8.316	8.529
INT_0_4195	10.3	9.099	6.552	10.662	9.243	9.469
INT_0_1839	9.903	7.949	8.028	9.818	11.143	10.529
INT_0_4333	9.199	8.73	7.032	9.469	8.816	8.891
INT_0_4	8.237	8.458	8.22	4.112	4.039	4.306
INT_0_2664	8.755	7.849	8.305	7.501	7.757	8.802
INT_0_2065	9.061	8.805	7.041	9.225	9.095	9.496
INT_0_4107	9.741	8.939	6.125	8.986	9.267	9.807
INT_0_4744	9.35	8.48	6.812	8.807	7.728	8.312
INT_0_1232	7.977	8.936	7.702	10.098	9.431	10.406
INT_0_1265	9.591	8.21	6.76	8.409	8.278	8.74
INT_0_2472	7.542	7.82	9.198	16.897	18.867	15.482
INT_0_1252	8.093	9.043	7.407	8.123	8.366	9.073
INT_0_1730	9.087	8.432	6.872	6.677	5.844	5.725
INT_0_2480	8.108	8.484	7.625	9.508	9.773	10.184
INT_0_2156	7.99	8.009	8.204	5.645	5.862	6.512
INT_0_4541	8.208	8.084	7.765	8.487	8.718	8.439
INT_0_2600	9.027	7.683	7.265	7.622	8.033	8.221
INT_0_1242	9.544	7.466	6.893	5.855	5.253	8.18
INT_0_1924	8.89	7.895	6.938	7.152	6.306	6.853
INT_0_4932	7.934	7.736	8.046	10.47	11.159	10.652
INT_0_4980	8.646	7.885	7.123	5.695	5.644	5.508
INT_0_1864	7.88	8.122	7.487	8.917	8.119	8.857
INT_0_4588	7.914	8.096	7.434	7.573	6.985	8.035
INT_0_3276	7.977	8.189	7.223	13.826	12.685	13.333
INT_0_3749	8.114	7.916	7.226	5.959	5.954	5.883
INT_0_3468	8.95	8.137	6.077	8.933	7.746	9.178
INT_0_1042	7.842	8.111	6.946	8.618	9.052	9.638
INT_0_1783	8.999	7.68	6.12	7.772	7.597	8.082
INT_0_2303	8.622	7.158	6.988	7.826	6.89	7.705
INT_0_2242	7.719	7.941	7.093	13.875	13.428	13.575
INT_0_2666	7.253	7.839	7.647	8.662	7.593	8.473
INT_0_4615	8.417	7.69	6.53	11.355	12.855	10.348
INT_0_2466	8.58	7.367	6.603	6.878	6.71	6.983
INT_0_1253	8.743	9.05	4.728	7.53	9.608	8.845
INT_0_2613	7.719	8.971	5.824	11.696	10.192	13.014
INT_0_3267	7.274	7.904	7.219	7.056	7.133	7.296
INT_0_2535	8.377	6.998	6.804	7.975	7.805	9.288
INT_0_2098	7.593	7.211	7.347	7.406	6.671	7.427
INT_0_2055	9.4	6.555	6.153	8.085	7.299	7.934
INT_0_3903	9.025	6.809	6.053	6.222	6.349	5.421
INT_0_1071	7.521	7.796	6.468	7.782	6.65	6.303
INT_0_5209	7.591	8.083	6.039	11.389	8.79	11.346
INT_0_4918	7.969	7.529	6.167	6.72	6.95	7.108
INT_0_2204	7.313	7.687	6.586	12.66	11.591	12.914
INT_0_1294	7.461	7.074	7.045	8.393	9.433	9.211
INT_0_3491	7.756	6.955	6.85	5.061	5.101	4.875
INT_0_3252	8.238	6.87	6.432	6.68	7.157	7.394
INT_0_1287	7.231	7.733	6.501	12.196	11.429	12.18
INT_0_1478	6.769	7.642	6.964	7.251	7.779	7.588
INT_0_4486	9.119	6.334	5.878	9.954	9.468	8.649
INT_0_400	10.319	5.315	5.663	6.284	8.631	5.776
INT_0_2904	7.149	7.766	6.354	7.817	6.93	8.204
INT_0_2002	8.178	7.296	5.711	8.563	6.688	8.802
INT_0_3655	6.441	7.136	7.57	7.028	7.261	6.99
INT_0_3731	11.257	9.812	0	32.318	23.015	19.805
INT_0_2673	7.369	7.094	6.497	6.687	6.757	7.169
INT_0_2869	7.824	7.16	5.938	6.034	5.204	5.511
INT_0_2166	7.047	7.155	6.62	4.954	5.045	5.632
INT_0_1147	7.542	7.228	6.002	8.654	8.707	10.166
INT_0_1700	7.669	6.657	6.272	7.37	7.465	7.826
INT_0_4835	6.464	7.383	6.728	20.479	19.901	22.452
INT_0_4576	8.046	6.196	6.208	6.803	6.606	6.748
INT_0_2420	8.262	6.064	6.093	5.537	5.316	4.476
INT_0_3536	0	14.718	5.663	5.386	34.522	34.658
INT_0_2508	5.628	14.718	0	16.159	40.276	19.805
INT_0_3831	6.879	7.028	6.439	6.558	6.08	7.117
INT_0_4562	7.59	6.095	6.52	5.55	5.928	6.602
INT_0_1091	6.974	7.242	5.985	6.503	5.714	6.293
INT_0_2215	7.932	6.355	5.891	7.194	6.796	6.114
INT_0_1728	7.17	6.715	6.082	6.216	6.266	6.019
INT_0_4416	6.565	6.446	6.878	6.584	6.156	5.561
INT_0_3472	7.236	5.925	6.619	6.086	7.995	6.173
INT_0_3121	6.955	6.574	6.21	5.293	5.568	5.627
INT_0_4978	6.831	6.739	6.037	4.556	4.569	4.78
INT_0_3476	7.771	6.55	5.231	6.999	5.666	6.132
INT_0_293	6.862	6.354	6.317	8.545	8.99	9.083
INT_0_1428	5.705	6.912	6.893	3.795	3.806	3.992
INT_0_286	7.043	6.441	5.982	6.408	5.842	6.348
INT_0_4301	6.985	7.64	4.834	8.26	7.05	7.554
INT_0_2192	7.891	6.069	5.487	5.109	5.635	6.278
INT_0_2170	6.771	6.943	5.694	7.041	6.772	7.671
INT_0_4590	6.602	6.455	6.322	7.128	7.571	7.873
INT_0_1747	7.013	6.19	6.107	7.107	6.206	5.625
INT_0_3503	7.084	6.067	6.158	3.235	3.528	3.366
INT_0_1506	6.892	6.808	5.547	7.035	4.227	5.861
INT_0_1809	7.133	6.621	5.453	5.907	5.919	6.855
INT_0_2676	6.587	6.551	5.945	6.898	6.925	6.827
INT_0_359	7.812	6.113	5.148	7.07	5.69	4.874
INT_0_1174	5.715	6.987	6.359	7.174	6.361	5.691
INT_0_1027	7.664	6.193	4.899	9.397	7.182	6.812
INT_0_4418	6.623	5.601	6.509	5.731	4.871	5.076
INT_0_2067	6.528	6.109	6.013	7.143	7.214	7.643
INT_0_3669	6.744	6.006	5.809	7.94	7.589	6.616
INT_0_1919	6.671	5.996	5.663	7.98	9.803	7.152
INT_0_1401	5.83	5.662	6.799	5.985	5.981	6.069
INT_0_1640	6.841	5.963	5.459	6.978	6.707	6.346
INT_0_3322	6.422	6.276	5.362	7.07	6.516	7.051
INT_0_312	5.286	8.023	4.693	8.332	5.468	8.206
INT_0_4869	6.069	6.456	5.296	7.619	7.038	7.176
INT_0_2886	7.584	6.402	3.815	5.004	5.55	5.302
INT_0_1631	6.017	6.299	5.416	5.29	4.797	4.938
INT_0_4476	6.142	5.924	5.651	6.439	6.878	6.99
INT_0_337	7.077	5.149	5.382	5.76	6.608	5.637
INT_0_3670	6.705	5.289	5.563	6.257	6.49	5.932
INT_0_1315	6.019	5.854	5.644	8.324	7.479	7.598
INT_0_2285	5.628	4.906	6.921	10.773	10.868	12.653
INT_0_2399	6.312	5.93	5.182	8.537	6.414	8.017
INT_0_1338	5.99	5.726	5.646	3.813	3.893	3.368
INT_0_3673	6.128	6.282	4.943	7.621	7.423	7.456
INT_0_1694	5.797	6.094	5.392	6.458	6.08	6.216
INT_0_1583	6.045	5.693	5.523	8.445	6.251	6.418
INT_0_1028	5.97	5.723	5.559	5.969	5.768	5.896
INT_0_3835	6.514	5.386	5.325	10.337	9.5	10.197
INT_0_3096	6.576	6.133	4.286	7.578	6.958	7.407
INT_0_3120	5.825	5.962	5.173	10.867	11.199	11.417
INT_0_4886	6.824	5.514	4.56	4.338	4.43	4.031
INT_0_1093	6.615	5.333	4.933	4.041	3.528	3.945
INT_0_2336	5.995	5.351	5.517	3.247	3.384	3.489
INT_0_2287	5.384	7.466	3.939	13.349	13.259	13.347
INT_0_2395	6.757	5.221	4.772	7.549	7.286	6.669
INT_0_3013	6.376	5.712	4.637	2.693	2.321	2.942
INT_0_4580	5.931	6.071	4.71	5.071	6.255	6.96
INT_0_2049	5.784	5.561	5.237	6.774	6.301	6.515
INT_0_2800	5.055	5.817	5.696	3.161	3.17	4.032
INT_0_4224	6.29	5.104	5.163	5.565	5.204	6.061
INT_0_2011	5.614	5.693	5.208	5.022	4.139	4.877
INT_0_4731	5.686	5.26	5.546	6.608	5.457	7.758
INT_0_4398	5.092	5.373	6.013	6.643	6.329	6.507
INT_0_1419	6.272	5.507	4.63	6.28	5.895	5.908
INT_0_2822	6.539	5.275	4.512	3.51	3.197	3.826
INT_0_2444	6.631	5.323	4.251	28.068	23.866	27.862
INT_0_2134	5.829	5.14	5.157	5.482	5.377	6.159
INT_0_1025	7.181	4.737	4.198	5.943	5.456	5.293
INT_0_3169	5.206	5.642	5.238	8.214	5.178	9.283
INT_0_4264	6.313	5.204	4.438	6.151	4.976	5.152
INT_0_4789	5.776	5.293	4.879	4.151	3.607	3.52
INT_0_5207	5.21	7.267	3.349	12.251	6.586	12.135
INT_0_4629	6.492	5.919	3.404	6.301	3.789	5.771
INT_0_1092	5.51	5.026	5.225	6.709	6.319	6.602
INT_0_2272	5.113	5.102	5.517	16.494	14.804	14.909
INT_0_3	5.178	5.247	5.129	3.15	3.24	3.179
INT_0_4672	5.805	4.761	4.927	7.359	7.953	8.014
INT_0_4238	6.774	5.383	3.207	3.909	4.277	2.629
INT_0_4714	5.46	5.21	4.687	6.033	5.64	6.276
INT_0_2911	4.981	4.918	5.288	7.14	7.352	6.915
INT_0_1895	5.395	5.368	4.413	5.869	5.74	5.68
INT_0_3315	5.402	4.708	5.054	4.844	4.325	4.619
INT_0_1862	5.317	5.453	4.343	6.309	5.383	6.141
INT_0_470	5.146	5.326	4.638	6.156	5.918	5.093
INT_0_2905	5.449	5.218	4.4	4.048	4.434	4.352
INT_0_4919	5.724	4.856	4.453	5.185	4.759	4.834
INT_0_3181	7.236	4.555	3.236	4.617	2.466	5.658
INT_0_4831	6.044	4.519	4.463	6.262	6.065	6.024
INT_0_3644	5.086	5.191	4.708	5.356	4.849	5.8
INT_0_3406	5.271	5.307	4.39	5.301	4.946	5.096
INT_0_4503	5.048	5.568	4.343	4.608	3.971	4.462
INT_0_4501	4.434	5.352	5.148	7.291	9.88	8.602
INT_0_478	5.57	5.26	4.086	5.664	4.508	5.002
INT_0_4917	4.098	5.982	4.768	3.969	4.139	5.038
INT_0_5097	5.277	4.722	4.813	6.329	7.192	6.127
INT_0_3933	6.764	3.961	4.052	4.596	3.853	4.043
INT_0_4517	5.562	4.383	4.791	16.541	15.593	16.816
INT_0_4062	4.563	5.127	4.999	2.717	2.903	3.568
INT_0_3704	4.954	5.213	4.518	4.548	3.952	3.454
INT_0_4068	5.251	5.035	4.292	4.68	4.294	4.128
INT_0_2684	4.582	5.01	4.983	5.703	5.821	5.312
INT_0_403	6.111	4.485	3.975	5.232	4.509	5.416
INT_0_1533	4.533	5.037	4.971	5.489	5.358	5.65
INT_0_3256	4.969	4.967	4.539	4.55	4.318	5.259
INT_0_5181	3.216	6.308	4.854	5.386	4.932	13.439
INT_0_3375	4.675	4.771	4.654	12.984	12.719	12.115
INT_0_1957	5.821	4.57	3.678	4.788	4.475	3.555
INT_0_453	4.619	4.669	4.673	2.853	3.534	3.156
INT_0_5101	5.064	4.762	4.131	6.745	7.022	6.993
INT_0_142	6.652	3.122	4.118	6.366	8.892	6.301
INT_0_3414	5.293	3.899	4.65	12.699	11.965	13.247
INT_0_3312	4.083	4.521	5.218	8.66	9.025	9.514
INT_0_2931	4.867	4.504	4.444	4.206	4.252	4.621
INT_0_3805	4.664	4.342	4.741	4.183	4.219	3.716
INT_0_3343	4.994	4.371	4.321	5.548	5.992	5.268
INT_0_2050	4.71	4.352	4.606	5.102	4.977	5.267
INT_0_1968	4.722	4.538	4.405	3.98	3.78	4.144
INT_0_3000	6.396	4.646	2.574	1.387	1.046	1.838
INT_0_2419	4.903	4.653	3.882	5.553	4.834	4.747
INT_0_2089	5.054	4.172	4.201	11.988	12.731	13.468
INT_0_5149	5.408	4.771	2.998	1.817	1.737	1.845
INT_0_3865	4.374	4.481	4.278	4.452	4.685	3.756
INT_0_3557	4.605	4.392	4.071	2.715	2.964	3.273
INT_0_3470	4.544	3.889	4.475	4.02	4.014	3.828
INT_0_3788	4.871	4.414	3.572	4.741	4.277	4.6
INT_0_2865	4.802	4.006	4.039	3.345	3.004	3.089
INT_0_3613	4.297	4.612	3.894	5.641	5.844	5.623
INT_0_2355	5.612	3.74	3.44	4.137	3.642	3.715
INT_0_2210	4.729	3.745	4.289	4.494	4.358	3.838
INT_0_4542	4.442	4.53	3.775	4.127	4.74	4.079
INT_0_1942	3.83	4.06	4.808	4.367	4.197	3.877
INT_0_2858	4.452	4.261	3.921	4.374	4.733	4.678
INT_0_463	3.606	4.369	4.601	5.134	5.394	4.332
INT_0_3469	7.664	2.714	1.928	5.272	3.673	4.424
INT_0_4601	4.52	4.129	3.64	4.035	3.965	3.814
INT_0_5171	4.909	4.551	2.777	4.944	4.309	4.963
INT_0_1451	5.007	4.086	3.12	4.61	4.029	4.852
INT_0_1427	4.178	3.768	4.254	5.414	5.769	5.066
INT_0_1382	4.014	3.908	4.275	7.852	7.686	7.884
INT_0_1569	4.061	4.119	4.008	4.019	4.167	4.116
INT_0_2849	3.829	4.516	3.829	5.485	4.758	5.143
INT_0_4861	4.142	4.108	3.898	4.663	4.292	4.659
INT_0_1036	4.158	4.247	3.655	3.939	3.628	3.806
INT_0_3361	4.026	4.118	3.885	4.128	4.578	4.264
INT_0_2680	4.503	4.378	3.136	4.806	4.78	7.16
INT_0_4841	3.859	3.702	4.434	4.611	4.668	4.439
INT_0_114	3.806	4.31	3.83	2.911	2.544	2.891
INT_0_2607	4.068	3.628	4.235	9.188	7.349	8.529
INT_0_3542	4.109	3.974	3.788	4.709	4.606	4.41
INT_0_1791	4.499	3.333	4.029	3.785	3.454	3.422
INT_0_2389	4.125	3.495	4.227	4.722	3.704	5.256
INT_0_1552	4.573	3.986	3.274	4.713	4.675	4.874
INT_0_2165	4.56	3.598	3.646	2.205	2.208	2.09
INT_0_385	3.9	4.415	3.465	4.053	4.425	4.22
INT_0_3334	3.95	4.82	2.98	7.245	6.662	8.512
INT_0_2497	4.832	3.733	3.149	3.468	2.919	4.782
INT_0_2265	4.202	4.317	3.171	2.729	1.534	3.037
INT_0_3423	4.684	3.836	3.116	3.217	2.973	3.589
INT_0_4564	3.665	4.716	3.248	6.931	5.352	7.446
INT_0_146	3.94	5.233	2.454	2.334	2.11	2.476
INT_0_3086	4.721	3.313	3.58	1.992	2.4	2.108
INT_0_1277	5.025	2.716	3.842	2.789	2.671	2.299
INT_0_4380	4.486	3.609	3.446	3.576	3.714	3.297
INT_0_1738	4.405	4.22	2.902	4.6	4.449	4.459
INT_0_3031	3.344	4.177	3.981	10.986	11.621	11.422
INT_0_2112	3.5	4.288	3.712	3.078	4.545	3.911
INT_0_4507	4	3.342	4.148	2.565	3.372	2.902
INT_0_1203	4.869	3.406	3.182	3.739	3.424	4.556
INT_0_1794	4.317	3.534	3.599	4.382	3.633	3.776
INT_0_1005	4.027	3.704	3.677	5.165	5.332	5.553
INT_0_2321	4.42	3.763	3.206	5.116	4.834	4.974
INT_0_1584	4.931	2.897	3.559	4.514	4.822	3.112
INT_0_3567	4.204	3.954	3.228	3.838	4.496	3.406
INT_0_273	4.174	3.489	3.649	3.438	3.253	3.732
INT_0_4871	3.949	4.137	3.218	4.354	4.334	4.2
INT_0_2035	4.079	4.231	2.987	2.323	2.85	2.907
INT_0_5007	4.147	3.959	3.179	5.166	6.258	7.586
INT_0_3926	3.959	3.797	3.502	4.344	4.224	4.19
INT_0_1527	4.096	3.745	3.4	4.413	4.304	4.233
INT_0_4465	3.762	3.719	3.756	5.086	4.722	4.443
INT_0_4771	3.822	3.583	3.829	4.026	3.595	3.757
INT_0_1191	4.515	3.481	3.233	5.821	5.446	5.64
INT_0_4371	3.899	3.796	3.534	3.647	3.465	3.754
INT_0_4408	4.77	2.993	3.455	3.287	1.365	4.028
INT_0_3657	4.22	3.929	3.061	3.691	3.891	4.097
INT_0_1953	4.422	3.294	3.424	6.207	5.124	5.069
INT_0_3813	4.147	3.787	3.179	4.914	1.009	2.085
INT_0_1256	3.926	3.58	3.479	3.359	3.854	3.842
INT_0_3700	3.359	4.021	3.456	2.999	3.255	3.154
INT_0_2201	5.063	3.052	2.655	3.763	2.863	4.975
INT_0_5251	3.696	3.466	3.578	4.958	4.322	5.197
INT_0_1998	3.219	3.98	3.515	6.883	6.349	6.568
INT_0_2722	4.072	3.4	3.201	4.944	3.847	4.063
INT_0_3806	3.918	3.339	3.412	3.106	3.407	3.447
INT_0_1393	4.304	4.329	1.999	8.555	5.415	9.902
INT_0_2486	4.192	3.913	2.524	4.518	3.678	4.327
INT_0_5182	4.551	2.783	3.293	3.744	3.265	2.669
INT_0_2100	3.962	3.846	2.809	2.413	1.749	3.09
INT_0_4706	3.447	4.014	3.143	4.123	3.717	3.696
INT_0_1184	3.989	3.797	2.799	3.219	3.02	3.111
INT_0_4320	3.343	3.357	3.874	4.414	4.759	4.281
INT_0_3868	4.068	3.105	3.383	4.963	4.418	4.348
INT_0_1209	5.628	4.906	0	10.773	5.754	9.902
INT_0_2257	3.747	3.61	3.17	4.095	3.937	4.586
INT_0_340	4.215	3.105	3.176	3.303	3.039	3.295
INT_0_4171	3.487	3.931	3.051	6.529	5.579	6.435
INT_0_5218	0	6.541	3.775	3.591	3.836	13.203
INT_0_5265	3.206	3.602	3.476	3.954	3.569	3.792
INT_0_1607	3.747	3.568	2.956	3.317	4.066	3.485
INT_0_515	4.188	3.605	2.476	2.856	1.659	2.671
INT_0_1799	4.143	3.212	2.903	3.172	3.008	3.292
INT_0_2411	3.533	3.378	3.342	2.573	2.452	2.226
INT_0_3771	3.085	4.055	3.104	2.468	3.327	2.65
INT_0_4331	3.42	3.515	3.304	4.575	4.355	4.494
INT_0_4049	3.973	2.965	3.216	5.288	5.182	4.559
INT_0_3408	4.256	3.051	2.841	3.007	3.538	2.484
INT_0_1258	4.291	3.469	2.378	3.69	2.416	3.501
INT_0_3298	3.294	3.945	2.885	4.173	3.44	3.544
INT_0_4659	3.152	3.618	3.329	3.447	4.243	3.634
INT_0_1610	3.667	3.325	3.104	4.384	4.168	4.006
INT_0_1600	3.582	3.434	3.078	3.575	3.753	3.656
INT_0_3944	3.416	3.408	3.242	5.441	5.599	5.214
INT_0_4895	4.085	3.448	2.492	3.109	2.63	2.603
INT_0_5	3.899	3.175	2.918	2.531	2.56	2.533
INT_0_3746	3.443	3.391	3.145	3.148	3.117	3.346
INT_0_4455	3.106	3.408	3.441	2.973	3.229	3.255
INT_0_1376	4.724	3.101	2.112	4.41	3.518	3.489
INT_0_3722	3.425	3.215	3.291	3.656	3.476	2.968
INT_0_3407	3.529	3.432	2.964	2.784	2.567	2.692
INT_0_2164	3.871	2.819	3.192	2.38	2.643	2.305
INT_0_3773	4.188	3.187	2.497	2.651	2.107	3.47
INT_0_1368	3.27	3.327	3.248	3.1	3.763	3.115
INT_0_2423	3.622	3.424	2.775	3.093	3.076	3.333
INT_0_3677	3.671	3.359	2.77	3.981	3.659	3.202
INT_0_4870	4.158	3.187	2.453	3.705	3.995	3.343
INT_0_1836	3.042	3.271	3.469	2.814	3.836	4.371
INT_0_3929	3.904	2.843	3.021	2.534	2.753	2.716
INT_0_5254	4.227	2.715	2.82	2.81	3.366	2.975
INT_0_455	3.538	3.176	3.037	3.942	3.751	3.849
INT_0_2081	3.005	3.172	3.502	3.753	3.742	3.301
INT_0_3507	4.244	3.378	2.042	3.885	4.905	4.708
INT_0_1495	3.846	2.698	3.114	1.526	3.452	3.218
INT_0_246	2.88	3.537	3.226	3.539	2.91	3.512
INT_0_3051	3.335	2.803	3.475	3.648	3.166	3.248
INT_0_3195	3.285	3.274	3.052	3.458	3.179	3.747
INT_0_1572	3.613	2.302	3.635	3.857	3.836	4.401
INT_0_1709	3.669	3.134	2.746	2.261	2.205	2.466
INT_0_1708	3.63	3.441	2.476	2.308	2.59	2.894
INT_0_5043	2.146	2.396	5	10.773	1.77	3.676
INT_0_1302	1.407	2.453	5.663	17.505	2.877	7.427
INT_0_1751	3.706	3.311	2.47	3.547	2.605	3.545
INT_0_2018	3.431	3.271	2.776	4.785	5.425	6.21
INT_0_3715	3.411	3.072	2.974	5.767	3.138	3.401
INT_0_1410	4.097	3.049	2.278	3.554	3.71	3.214
INT_0_3399	2.702	3.532	3.171	5.171	3.682	2.773
INT_0_223	3.692	2.901	2.801	6.603	6.805	5.537
INT_0_119	3.451	3.068	2.856	2.701	2.472	2.607
INT_0_5044	3.122	3.676	2.563	6.343	2.24	3.445
INT_0_3517	2.969	3.349	3.021	3.789	3.378	3.468
INT_0_1371	3.1	2.915	3.283	3.435	4.003	4.09
INT_0_5155	3.369	3.327	2.586	2.907	3.365	3.683
INT_0_4512	3.564	3.33	2.322	1.006	1.153	1.94
INT_0_2278	4.079	2.496	2.525	11.185	10.986	10.316
INT_0_502	3.464	3.019	2.613	4.143	3.541	1.523
INT_0_4876	3.752	2.91	2.415	4.747	4.713	4.49
INT_0_1850	3.46	3.398	2.206	3.264	3.288	2.529
INT_0_4960	3.433	2.879	2.711	4.492	4.887	5.544
INT_0_5041	3.095	3.056	2.838	6.998	1.792	3.614
INT_0_4741	3.457	2.974	2.497	3.902	3.398	3.86
INT_0_4426	3.761	2.926	2.238	3.301	2.985	2.691
INT_0_1097	3.597	3.283	2.044	3.28	2.769	2.68
INT_0_2042	3.773	2.589	2.485	3.05	3.069	3.294
INT_0_3751	3.34	3.105	2.365	3.409	3.263	2.786
INT_0_513	3.512	2.718	2.559	4.554	4.848	5.442
INT_0_1781	3.403	2.647	2.739	3.006	1.445	3.04
INT_0_2036	3.153	3.213	2.412	2.613	2.951	3.301
INT_0_2008	2.682	3.029	3.002	3.796	4.132	3.688
INT_0_4738	3.499	2.74	2.449	4.125	4.302	4.327
INT_0_2188	2.773	3.271	2.626	7.962	8.005	6.458
INT_0_4000	3.226	2.781	2.633	4.597	4.105	4.037
INT_0_4381	3.226	2.766	2.648	2.37	2.524	2.792
INT_0_3631	2.804	2.956	2.877	3.073	2.945	3.357
INT_0_5040	1.845	2.363	4.394	10.773	1.386	3.61
INT_0_3271	3.174	3.073	2.352	3.688	3.104	3.219
INT_0_3656	2.925	2.835	2.768	81.273	85.145	89.552
INT_0_3615	2.865	2.795	2.814	3.526	2.929	3.361
INT_0_4314	3.241	2.428	2.803	3.536	3.08	4.001
INT_0_4305	3.336	2.935	2.196	2.417	2.263	2.441
INT_0_3764	2.826	2.766	2.855	2.837	2.498	3.046
INT_0_5098	2.803	2.821	2.804	3.025	3.005	3.042
INT_0_5111	2.826	2.908	2.679	3.597	2.752	2.858
INT_0_1818	2.822	2.839	2.75	1.813	1.98	2.17
INT_0_3161	2.883	2.753	2.773	3.023	2.904	2.629
INT_0_3150	3.314	2.551	2.529	2.898	2.758	2.67
INT_0_3653	2.736	2.832	2.81	3.545	3.438	3.008
INT_0_2337	2.979	2.791	2.522	2.858	2.753	2.766
INT_0_5050	2.871	2.732	2.68	2.458	2.501	2.469
INT_0_450	3.108	3.01	2.154	3.172	1.836	2.309
INT_0_3753	2.56	2.763	2.944	2.956	3.323	2.931
INT_0_1173	2.896	2.687	2.652	3.383	3.069	2.848
INT_0_393	2.169	2.52	3.533	5.436	5.173	5.451
INT_0_1665	3.173	2.832	2.128	2.53	2.085	2.127
INT_0_3224	3.091	2.753	2.231	3.119	2.714	2.542
INT_0_2477	3.606	2.323	2.145	14.553	12.758	13.654
INT_0_2899	2.899	2.485	2.673	9.987	10.075	10.837
INT_0_2661	2.858	2.83	2.343	2.364	2.633	2.639
INT_0_4094	2.862	2.805	2.332	2.875	2.699	3.077
INT_0_5031	3.069	2.714	2.215	1.499	1.894	1.842
INT_0_2517	2.426	2.709	2.86	1.995	3.255	2.901
INT_0_2754	3.051	2.606	2.333	4.087	3.836	3.837
INT_0_5262	3.031	2.327	2.613	4.212	4.573	5.522
INT_0_1468	2.872	3.004	2.08	3.847	4.462	6.164
INT_0_2469	2.944	2.613	2.386	1.2	1.421	1.606
INT_0_4733	2.933	2.517	2.474	2.72	2.421	2.6
INT_0_3678	3.006	2.427	2.488	2.336	2.064	2.381
INT_0_1637	2.727	2.79	2.403	2.393	2.288	2.575
INT_0_2313	2.783	2.208	2.926	3.292	2.493	3.108
INT_0_2587	2.674	2.644	2.569	4.377	4.129	4.244
INT_0_2593	3.089	2.617	2.175	1.79	1.702	1.932
INT_0_3635	3.179	2.278	2.393	3.583	3.948	3.915
INT_0_3429	2.715	2.366	2.731	2.471	3.249	2.505
INT_0_2934	2.956	2.503	2.345	2.748	2.732	2.926
INT_0_2903	2.669	2.538	2.587	2.972	3.373	3.521
INT_0_1970	3.172	2.548	2.065	2.44	2.289	2.626
INT_0_1812	2.806	2.468	2.483	3.345	3.496	3.35
INT_0_3268	3.297	2.478	1.888	2.639	3.196	2.651
INT_0_501	2.814	2.604	2.237	3.026	2.131	2.139
INT_0_2685	2.709	2.402	2.538	2.458	2.865	2.506
INT_0_2445	2.838	2.886	1.903	3.531	3.288	4.493
INT_0_4878	2.082	2.554	2.986	1.549	1.616	1.797
INT_0_1342	2.964	2.339	2.317	2.492	2.293	2.432
INT_0_2993	2.68	2.511	2.427	12.119	12.398	11.022
INT_0_4433	2.572	2.756	2.29	2.098	2.457	2.336
INT_0_4196	3.002	1.962	2.643	1.436	0.384	3.961
INT_0_3508	3.134	2.286	2.156	2.51	2.811	2.982
INT_0_4115	2.79	2.194	2.588	2.977	2.936	2.815
INT_0_3286	2.472	2.95	2.149	2.625	2.814	3.399
INT_0_126	2.664	2.814	2.075	1.915	2.146	2.332
INT_0_331	2.542	2.662	2.294	1.772	1.639	1.669
INT_0_5205	2.678	2.69	2.123	4.496	4.037	4.312
INT_0_1190	2.719	2.395	2.314	2.919	2.654	2.499
INT_0_1341	2.779	2.457	2.188	3.083	2.985	2.994
INT_0_3782	3.169	2.477	1.759	2.406	2.458	2.788
INT_0_2114	2.017	2.836	2.488	2.429	1.996	2.633
INT_0_4304	2.45	2.383	2.501	2.787	2.577	2.593
INT_0_2654	3.538	2.056	1.726	2.36	2.959	2.735
INT_0_2710	2.209	2.843	2.249	2.869	2.232	2.73
INT_0_1882	2.661	2.333	2.288	4.723	4.418	4.412
INT_0_1666	2.505	2.569	2.203	2.5	2.25	2.734
INT_0_1131	2.595	2.521	2.153	2.312	2.109	2.414
INT_0_4070	2.576	2.356	2.319	2.298	2.601	2.573
INT_0_5123	2.478	2.307	2.451	3.778	2.533	3.51
INT_0_262	2.521	2.355	2.356	2.413	2.67	3.01
INT_0_1820	2.747	2.176	2.296	2.024	2.175	1.814
INT_0_1654	2.45	2.412	2.333	9.43	7.321	8.224
INT_0_2927	2.257	2.479	2.425	2.165	2.27	2.357
INT_0_1920	2.84	2.487	1.826	5.26	4.853	4.997
INT_0_2213	2.839	2.258	2.055	1.954	1.731	2.191
INT_0_1464	2.889	2.136	2.061	3.384	2.72	2.941
INT_0_3394	2.428	2.212	2.443	3.168	3.61	2.33
INT_0_4143	2.788	2.612	1.683	2.001	1.496	1.686
INT_0_2577	2.297	2.593	2.186	2.829	2.912	3.337
INT_0_4496	2.275	2.405	2.373	2.591	2.934	2.615
INT_0_1077	2.07	3.271	1.692	3.591	3.836	4.667
INT_0_2167	2.197	2.381	2.452	1.665	1.904	1.734
INT_0_3080	2.126	2.675	2.229	1.819	1.806	1.725
INT_0_3936	2.753	2.266	2	3.337	2.689	2.422
INT_0_4051	2.693	2.348	1.945	4.891	5.083	4.739
INT_0_1922	2.038	2.27	2.672	21.344	21.025	21.227
INT_0_477	2.208	2.435	2.325	2.289	1.939	2.296
INT_0_2417	3.006	2.133	1.759	2.208	2.43	2.706
INT_0_1048	2.465	2.196	2.23	2.328	2.355	2.521
INT_0_194	1.535	3.791	1.544	3.183	3.923	3.376
INT_0_4628	1.975	2.41	2.484	1.323	1.413	1.564
INT_0_5228	2.448	2.59	1.831	3.044	3.251	3.46
INT_0_3092	2.52	2.444	1.869	2.903	2.525	2.768
INT_0_2595	2.179	2.676	1.959	4.802	4.826	4.617
INT_0_23	3.752	1.635	1.416	3.591	6.713	3.713
INT_0_2709	2.033	1.978	2.787	1.636	1.235	1.192
INT_0_2295	2.341	2.448	1.991	2.647	2.654	2.714
INT_0_2118	2.231	2.303	2.244	3.547	3.964	4.196
INT_0_2871	2.613	2.398	1.762	2.288	2.245	1.932
INT_0_3982	2.332	2.267	2.173	2.499	2.344	2.172
INT_0_1926	2.251	2.276	2.222	1.669	1.772	1.543
INT_0_4779	2.12	2.418	2.153	1.512	1.787	1.692
INT_0_2212	2.482	2.137	2.022	2.628	2.685	2.617
INT_0_1467	2.869	1.731	1.999	4.013	3.159	3.107
INT_0_2853	2.268	2.149	2.167	1.741	1.925	1.969
INT_0_4379	2.149	2.256	2.15	2.384	2.696	2.18
INT_0_2064	2.492	2.52	1.523	2.883	2.46	2.765
INT_0_4288	1.932	2.636	1.944	3.778	3.607	2.586
INT_0_5203	2.218	1.913	2.35	2.371	2.437	2.138
INT_0_3425	2.698	2.108	1.654	2.701	2.441	2.701
INT_0_1971	2.464	2.063	1.92	2.127	1.704	2.125
INT_0_3740	2.204	2.206	2.034	3.171	2.667	3.018
INT_0_1094	2.317	2.151	1.965	2.796	2.786	2.724
INT_0_326	2.606	1.817	1.992	4.289	3.196	3.668
INT_0_1489	2.315	2.094	1.993	2.146	2.069	2.485
INT_0_526	2.02	2.013	2.323	1.934	2.656	2.539
INT_0_2460	1.991	2.411	1.951	2.441	2.21	2.4
INT_0_1972	2.398	2.159	1.793	3.845	3.217	4.028
INT_0_395	2.558	2.23	1.544	4.407	4.185	4.501
INT_0_3241	2.324	2.131	1.871	1.915	1.735	2.08
INT_0_2811	2.248	2.223	1.853	1.2	1.37	1.597
INT_0_2028	2.543	2.415	1.348	2.574	2.086	2.433
INT_0_4605	2.092	2.122	2.086	1.435	1.543	1.767
INT_0_3230	2.391	2.132	1.737	2.165	2.243	2.248
INT_0_432	1.944	2.379	1.888	1.6	2.301	1.95
INT_0_176	2.171	1.841	2.143	2.308	2.65	2.541
INT_0_1233	2.122	2.136	1.88	2.857	2.476	3.014
INT_0_4974	2.124	2.078	1.931	1.889	1.837	1.638
INT_0_1305	2.418	2.568	1.14	2.241	2.703	2.858
INT_0_3743	2.107	2.076	1.936	1.851	1.952	2.014
INT_0_2983	3.752	1.09	1.258	7.182	3.836	3.301
INT_0_2031	2.066	2.04	1.976	1.508	1.797	1.778
INT_0_204	2.251	2.224	1.601	1.867	1.995	2.139
INT_0_260	2.32	2.022	1.729	1.891	1.757	2.419
INT_0_2139	1.999	2.028	2.03	2.188	2.115	2.094
INT_0_3717	2.547	2.005	1.488	3.932	3.696	4.337
INT_0_4723	1.982	2.006	2.04	2.268	2.213	1.824
INT_0_3340	2.094	2.054	1.844	15.533	14.719	11.745
INT_0_5237	2.426	2.199	1.367	2.136	2.877	4.951
INT_0_5104	2.414	1.736	1.791	2.253	3.27	2.549
INT_0_3556	2.165	1.956	1.802	2.51	2.408	2.36
INT_0_4279	1.985	2.082	1.854	2.118	2.477	2.517
INT_0_3907	2.058	1.903	1.945	2.059	2.454	2.002
INT_0_1383	2.094	2.054	1.756	1.837	1.427	1.151
INT_0_1060	1.992	1.929	1.977	2.32	2.473	2.446
INT_0_2857	2.057	2.192	1.647	2.582	2.309	2.019
INT_0_1249	2.126	2.035	1.731	2.117	2.399	2.422
INT_0_4823	2.331	1.974	1.575	1.88	1.124	1.963
INT_0_5214	1.967	1.643	2.254	2.066	1.732	2.091
INT_0_1710	2.081	1.703	2.051	2.764	1.824	2.504
INT_0_2928	1.978	2.259	1.583	1.65	1.975	2.005
INT_0_2650	1.926	1.967	1.913	2.105	2.06	2.232
INT_0_4323	1.984	2.015	1.805	2.181	2.03	2.225
INT_0_2375	2.314	1.635	1.825	2.095	2.621	2.145
INT_0_4385	2.514	1.727	1.533	1.914	1.675	1.86
INT_0_3683	2.33	1.998	1.437	1.493	1.057	1.537
INT_0_4213	1.603	2.191	1.942	2.266	2.495	2.692
INT_0_2736	1.71	2.335	1.663	1.5	1.602	1.98
INT_0_3489	1.901	2.398	1.409	1.771	1.585	1.716
INT_0_1940	1.878	1.941	1.881	2.135	1.929	2.138
INT_0_5241	2.277	1.348	2.075	1.316	1.318	2.003
INT_0_3692	2.618	1.369	1.712	2.631	3.613	2.763
INT_0_1199	1.846	2.042	1.798	1.957	1.827	1.659
INT_0_4050	2.95	1.212	1.501	1.655	2.149	2.088
INT_0_3770	1.944	2.003	1.71	1.379	1.362	1.842
INT_0_4093	1.903	1.802	1.948	2.497	2.667	2.555
INT_0_5076	2.156	1.844	1.647	2.177	2.571	2.756
INT_0_380	2.276	1.948	1.416	3.05	3.3	4.259
INT_0_4154	2.377	1.884	1.377	1.362	1.418	1.299
INT_0_1186	2.366	1.84	1.416	2.51	1.046	1.744
INT_0_2343	2.264	1.535	1.822	1.854	1.633	1.649
INT_0_1623	2.107	1.921	1.581	1.466	1.275	1.583
INT_0_5243	2.029	1.95	1.615	1.642	1.605	1.644
INT_0_4405	1.863	2.059	1.662	1.691	1.885	1.741
INT_0_3762	1.991	2.042	1.532	9.44	7.091	9.147
INT_0_1946	1.747	1.972	1.84	2.44	1.729	1.835
INT_0_2910	1.876	2.157	1.526	2.063	1.714	2.142
INT_0_2528	2.314	1.669	1.552	1.695	1.957	1.709
INT_0_4695	1.795	1.92	1.805	2.264	2.001	2.583
INT_0_1323	2.013	2.393	1.105	2.452	1.59	2.415
INT_0_4510	1.92	1.973	1.611	2.555	2.868	2.851
INT_0_2645	1.527	2.287	1.67	3.686	3.428	4.148
INT_0_1532	1.261	2.119	2.084	5.343	7.273	7.05
INT_0_4386	2.044	1.728	1.688	1.81	1.933	1.905
INT_0_1592	1.977	2.091	1.366	2.384	2.116	2.145
INT_0_1844	1.983	1.75	1.691	2.442	2.313	2.574
INT_0_1958	1.93	1.542	1.941	0.462	1.48	2.405
INT_0_1615	1.909	1.959	1.526	1.793	2.188	1.569
INT_0_3222	1.905	1.811	1.673	2.32	1.487	2.285
INT_0_1721	1.479	1.765	2.109	2.624	2.437	2.551
INT_0_2459	1.906	1.76	1.681	2.886	2.707	2.603
INT_0_2030	1.798	1.917	1.606	3.205	3.161	3.344
INT_0_1608	1.896	1.734	1.651	2.799	2.399	3.022
INT_0_5000	1.939	1.633	1.704	1.419	1.615	2.021
INT_0_2541	1.001	1.744	2.517	1.676	2.301	1.76
INT_0_5130	1.185	2.582	1.49	3.969	3.937	3.388
INT_0_1580	2.649	1.515	1.083	2.218	2.454	2.403
INT_0_2397	1.813	1.798	1.628	2.325	2.037	2.264
INT_0_1742	2.031	1.807	1.4	1.891	2.247	1.897
INT_0_3945	1.914	1.543	1.781	4.352	4.586	5.051
INT_0_1935	1.822	1.702	1.645	1.638	1.805	1.632
INT_0_3626	1.373	1.915	1.841	3.766	2.9	2.657
INT_0_1687	2.079	1.48	1.535	1.142	1.094	1.223
INT_0_2302	1.387	2.226	1.459	2.022	1.966	2.08
INT_0_1012	1.796	1.827	1.446	2.922	2.02	2.265
INT_0_3844	1.518	1.734	1.794	0.846	0.783	1.089
INT_0_1002	1.672	2.137	1.233	1.6	1.367	1.177
INT_0_1598	1.871	1.77	1.395	1.852	1.638	1.938
INT_0_4176	2.024	1.721	1.291	1.37	1.565	1.39
INT_0_3163	1.627	1.581	1.825	1.404	1.527	1.525
INT_0_2729	2.168	1.723	1.123	2.136	1.728	2.02
INT_0_1148	1.83	1.667	1.504	1.992	2.048	2.187
INT_0_5161	1.703	1.573	1.691	1.434	1.575	1.673
INT_0_1031	1.75	1.795	1.416	1.741	1.158	1.509
INT_0_3388	1.766	1.539	1.643	2.281	1.534	2.097
INT_0_2914	1.79	1.715	1.44	1.719	1.491	1.644
INT_0_2522	1.935	1.84	1.15	2.441	2.697	2.243
INT_0_4752	2.329	1.015	1.562	1.114	0.794	1.366
INT_0_5194	2.702	0.392	1.812	2.155	3.682	3.961
INT_0_1061	1.618	1.586	1.695	4.193	3.928	2.905
INT_0_3823	1.696	1.882	1.315	1.937	1.825	1.912
INT_0_3775	2.251	1.286	1.354	1.659	1.323	1.366
INT_0_3888	1.326	1.856	1.683	2.35	3.199	2.351
INT_0_3405	1.763	1.649	1.452	3.27	3.62	3.248
INT_0_4482	1.822	1.764	1.269	1.848	1.799	1.534
INT_0_1046	1.846	1.578	1.425	1.331	1.362	1.374
INT_0_2298	2.111	0.613	2.123	0.673	2.158	1.238
INT_0_2708	1.691	1.491	1.653	1.297	1.298	1.34
INT_0_4811	1.747	1.819	1.269	2.415	1.339	1.494
INT_0_3282	1.743	1.632	1.457	1.487	1.595	1.497
INT_0_268	1.936	1.305	1.584	1.655	1.953	1.476
INT_0_1740	1.747	1.64	1.437	198.119	177.557	186.148
INT_0_5190	2.121	1.706	0.985	1.873	1.167	1.22
INT_0_4222	1.513	2.061	1.237	0.996	1.257	1.498
INT_0_1009	1.707	1.678	1.411	1.463	1.563	1.607
INT_0_1723	1.646	1.435	1.709	4.116	2.931	3.036
INT_0_1681	1.632	1.692	1.437	1.622	1.547	1.726
INT_0_2038	1.824	1.445	1.483	3.403	2.58	2.512
INT_0_1544	1.686	1.874	1.188	2.865	2.888	2.782
INT_0_4430	1.732	1.833	1.17	3.267	2.883	3.221
INT_0_2043	1.638	1.676	1.417	1.799	1.699	1.805
INT_0_2231	1.985	1.35	1.388	1.761	1.336	1.853
INT_0_1501	1.775	1.658	1.287	1.118	1.213	1.23
INT_0_4756	1.618	1.553	1.537	0.679	1.06	1.056
INT_0_2057	1.56	1.819	1.321	1.616	1.726	1.661
INT_0_4193	1.647	1.2	1.837	0.945	1.224	1.29
INT_0_2812	1.669	1.608	1.399	1.723	2.409	2.176
INT_0_3039	1.859	1.35	1.455	4.447	3.801	4.361
INT_0_1682	1.528	1.575	1.554	1.528	1.688	1.845
INT_0_1837	1.77	1.452	1.435	2.073	1.725	1.484
INT_0_5153	1.589	1.544	1.52	2.169	2.118	2.212
INT_0_1204	1.698	1.747	1.204	1.861	1.85	1.875
INT_0_5266	1.608	1.402	1.618	2.565	4.932	3.301
INT_0_1763	1.297	1.641	1.684	2.082	1.839	2.356
INT_0_2195	3.216	1.402	0	1.539	1.644	0
INT_0_1014	1.82	1.533	1.262	1.645	1.585	1.46
INT_0_4229	1.545	1.561	1.506	1.871	1.882	1.899
INT_0_1826	1.86	1.498	1.232	2.231	1.902	2.341
INT_0_2146	1.648	1.376	1.564	1.621	1.756	1.225
INT_0_4383	1.696	1.591	1.298	1.502	1.644	1.669
INT_0_517	1.876	1.504	1.189	1.203	1.323	1.04
INT_0_4625	1.748	1.554	1.266	3.212	3.109	2.983
INT_0_3667	1.974	1.269	1.31	0.563	0.573	0.579
INT_0_1080	1.543	1.556	1.438	1.955	2.049	2.149
INT_0_4998	1.545	1.446	1.542	1.199	1.387	1.399
INT_0_4683	1.77	1.543	1.211	3.455	2.605	2.18
INT_0_2446	1.28	1.394	1.844	2.338	2.825	2.149
INT_0_2582	1.638	1.729	1.15	1.664	1.415	1.58
INT_0_489	1.386	1.063	2.064	1.645	1.984	2.341
INT_0_4028	1.546	1.552	1.397	1.854	1.614	1.852
INT_0_445	1.401	1.534	1.542	1.261	1.383	1.421
INT_0_2324	0.388	1.353	2.734	1.857	0.794	4.097
INT_0_2973	2.038	1.353	1.074	5.154	5.406	6.36
INT_0_4083	1.521	1.812	1.122	1.456	1.607	1.294
INT_0_3327	1.548	1.551	1.345	1.751	1.716	1.609
INT_0_4185	1.513	1.366	1.563	2.021	1.964	1.75
INT_0_5256	1.474	1.502	1.425	1.278	1.541	1.453
INT_0_2322	1.571	1.369	1.449	2.192	1.873	1.9
INT_0_2306	1.415	1.504	1.441	1.242	1.498	1.466
INT_0_3734	1.259	1.61	1.478	1.295	1.36	1.419
INT_0_3532	1.513	1.372	1.461	1.629	1.554	1.664
INT_0_1851	1.539	1.51	1.295	1.508	1.494	1.47
INT_0_2422	1.494	1.632	1.21	1.421	1.481	1.534
INT_0_2082	1.702	1.586	1.047	1.897	1.529	1.574
INT_0_3890	1.62	1.514	1.196	1.563	1.555	1.668
INT_0_2041	2.037	1.308	0.971	1.539	1.315	0.754
INT_0_4488	1.319	1.526	1.437	1.053	0.809	0.912
INT_0_3359	1.751	1.345	1.174	1.756	0.81	1.834
INT_0_4151	1.838	1.268	1.156	3.151	2.74	2.829
INT_0_5089	2.047	0.669	1.544	9.548	11.246	10.352
INT_0_4754	1.77	1.32	1.156	3.282	3.059	3.114
INT_0_4040	1.661	1.365	1.193	1.397	1.281	1.471
INT_0_5002	0.662	2.886	0.666	1.901	2.708	3.495
INT_0_1286	1.26	1.477	1.465	2.516	2.288	2.39
INT_0_4775	1.511	1.317	1.374	2.119	1.946	1.966
INT_0_1948	1.597	1.245	1.349	1.797	1.536	1.779
INT_0_4787	0.979	1.536	1.674	1.218	0.801	1.033
INT_0_1716	1.403	1.456	1.325	1.594	1.579	1.319
INT_0_3872	1.55	1.415	1.207	1.572	1.226	1.347
INT_0_3155	1.587	1.037	1.547	1.044	1.369	1.134
INT_0_1991	1.013	1.57	1.586	2.37	3.567	2.079
INT_0_248	1.378	1.402	1.387	1.099	3.053	1.617
INT_0_3112	1.42	1.348	1.396	1.606	1.67	1.751
INT_0_106	1.791	1.338	1.03	2.448	1.831	2.926
INT_0_1022	1.592	1.487	1.068	1.814	1.627	1.734
INT_0_5272	1.999	1.282	0.852	1.886	1.49	1.465
INT_0_3634	1.615	1.457	1.05	1.589	1.501	1.57
INT_0_4297	1.431	1.275	1.408	1.611	1.183	1.212
INT_0_3082	1.382	1.346	1.385	0.809	1.029	0.794
INT_0_4509	1.381	1.368	1.356	1.574	1.494	1.447
INT_0_424	1.126	1.427	1.544	2.448	2.511	2.341
INT_0_4891	1.766	1.21	1.121	1.264	1.105	1.177
INT_0_2394	1.421	1.437	1.23	1.251	1.162	1.275
INT_0_4995	1.45	1.468	1.169	0.683	0.654	0.76
INT_0_3177	1.507	1.427	1.142	1.3	1.465	1.08
INT_0_4614	1.399	1.436	1.221	1.497	1.297	1.54
INT_0_4217	1.092	1.684	1.268	1.849	1.374	1.847
INT_0_1701	1.996	1.148	0.884	1.948	2.081	2.634
INT_0_1989	1.55	1.29	1.187	1.837	1.891	2.181
INT_0_2241	1.38	1.328	1.317	1.184	0.973	1.047
INT_0_1775	1.295	1.288	1.435	2.096	2.47	2.17
INT_0_4765	1.6	1.332	1.085	1.187	0.827	1.171
INT_0_1260	1.452	1.355	1.21	1.798	1.577	1.68
INT_0_4415	1.443	1.229	1.341	2.322	2.469	3.23
INT_0_2196	1.339	1.429	1.237	2.196	1.927	2.211
INT_0_3672	1.49	1.183	1.332	2.155	1.455	1.98
INT_0_1384	1.343	1.316	1.335	2.843	2.644	2.716
INT_0_2062	1.271	1.625	1.094	1.919	1.516	2.149
INT_0_2281	1.468	1.413	1.096	1.792	1.657	1.827
INT_0_3128	1.327	1.29	1.35	1.562	1.512	1.328
INT_0_2209	1.416	1.444	1.083	1.439	1.309	1.399
INT_0_1415	1.903	1.071	0.957	0.834	0.689	0.872
INT_0_4882	1.55	1.393	0.984	1.141	0.951	1.07
INT_0_4334	1.268	1.392	1.247	2.186	1.981	1.906
INT_0_3826	0.6	2.093	1.208	3.591	2.608	3.169
INT_0_3711	1.473	1.1	1.323	1.233	1.156	1.758
INT_0_3524	1.438	1.294	1.164	1.613	1.612	1.58
INT_0_4133	1.288	1.439	1.164	1.772	1.783	1.724
INT_0_381	1.454	1.244	1.192	1.443	0.853	1.35
INT_0_4982	1.318	1.627	0.939	1.734	2.638	2.85
INT_0_2571	1.244	1.438	1.192	1.547	1.647	1.692
INT_0_4336	1.454	1.223	1.189	2.084	1.868	1.946
INT_0_2076	1.335	1.298	1.224	0.91	1.179	1.329
INT_0_1613	1.444	1.24	1.164	1.244	1.247	1.137
INT_0_3649	1.349	1.231	1.268	1.317	1.255	1.284
INT_0_2840	1.436	1.308	1.083	1.093	1.201	1.349
INT_0_5148	1.302	1.248	1.248	1.958	2.269	2.16
INT_0_2521	1.359	1.297	1.14	1.47	1.442	1.478
INT_0_2227	1.373	1.316	1.105	0.854	0.842	0.906
INT_0_3038	1.321	1.226	1.242	1.951	2.143	1.364
INT_0_310	1.023	1.147	1.618	4.897	3.736	3.987
INT_0_4933	1.363	1.224	1.191	0.691	0.849	0.798
INT_0_1553	1.416	1.625	0.73	1.751	1.8	1.731
INT_0_4448	1.468	1.067	1.231	0.234	0.5	0.646
INT_0_434	1.232	1.219	1.314	1.232	1.441	1.409
INT_0_4285	1.337	1.749	0.673	2.986	2.734	4.216
INT_0_4747	1.44	1.15	1.169	1.917	1.873	2.189
INT_0_1391	1.563	2.18	0	2.095	2.238	2.476
INT_0_21	1.553	1.52	0.655	0.507	0.639	0.683
INT_0_1944	1.173	1.338	1.215	1.218	1.165	1.215
INT_0_4184	1.44	1.23	1.053	1.989	1.777	1.871
INT_0_3765	1.329	1.201	1.191	1.907	2.01	2.178
INT_0_3820	1.295	1.348	1.049	0.843	0.662	1.028
INT_0_1263	1.473	1.25	0.968	1.454	1.279	1.546
INT_0_1961	1.428	1.245	1.014	1.592	1.529	1.552
INT_0_5136	1.626	1.24	0.818	0.817	0.831	1.037
INT_0_2798	1.333	1.155	1.184	1.074	0.917	0.933
INT_0_2864	1.464	0.836	1.371	0.58	0.877	0.799
INT_0_3210	1.259	1.291	1.118	2.516	3.369	3.909
INT_0_1588	1.559	1.107	0.987	0.608	0.708	0.812
INT_0_1642	1.459	1.153	1.038	1.149	1.207	1.421
INT_0_4456	1.578	1.009	1.058	1.51	0.968	2.591
INT_0_4016	1.286	1.221	1.133	1.297	1.198	1.657
INT_0_4826	1.427	1.106	1.085	1.426	0.81	1.646
INT_0_3382	1.785	1.137	0.691	1.774	1.333	2.113
INT_0_5103	1.205	1.235	1.172	1.648	1.408	1.678
INT_0_4971	1.219	1.289	1.103	0.946	1.084	0.939
INT_0_3028	1.401	0.941	1.248	1.297	1.174	1.495
INT_0_3217	0.469	1.226	1.888	2.918	2.637	3.094
INT_0_4146	1.295	1.358	0.92	1.566	1.23	1.417
INT_0_2929	1.237	1.331	1.004	1.877	1.465	1.628
INT_0_4300	1.069	1.428	1.075	1.705	1.42	1.755
INT_0_1159	1.182	1.299	1.086	1.131	1.524	1.718
INT_0_1523	1.741	1.138	0.688	3.095	1.526	2.407
INT_0_4794	1.584	0.831	1.114	1.907	1.323	1.678
INT_0_2279	1.199	1.181	1.135	1.469	1.567	1.532
INT_0_1845	1.348	1.343	0.823	1.428	1.378	1.47
INT_0_3802	1.162	1.209	1.138	1.295	1.281	1.312
INT_0_3919	1.243	1.096	1.162	1.149	1.193	0.993
INT_0_3550	1.052	2.017	0.423	2.114	2.689	2.036
INT_0_4711	1.267	1.192	1.021	1.279	1.224	1.491
INT_0_1526	1.231	1.115	1.117	1.386	1.344	1.114
INT_0_3881	1.324	1.27	0.866	2.091	1.963	1.456
INT_0_2079	1.333	1.098	1.029	1.407	1.26	1.349
INT_0_4928	1.141	1.215	1.104	1.759	1.532	1.541
INT_0_4020	1.176	1.159	1.121	1.052	0.97	0.993
INT_0_5100	1.164	0.965	1.319	2.019	2.035	1.961
INT_0_4508	1.126	1.308	1.007	2.274	2.429	2.311
INT_0_2789	1.158	1.182	1.096	1.47	1.71	1.732
INT_0_2102	1.397	0.919	1.114	1.539	2.345	2.597
INT_0_4984	1.26	0.927	1.24	1.206	0.916	1.232
INT_0_2121	1.172	1.207	1.045	1.256	1.22	1.206
INT_0_1081	1.096	1.146	1.178	1.382	1.232	1.148
INT_0_1731	1.197	1.245	0.977	1.281	1.055	1.198
INT_0_2495	1.277	1.157	0.975	0.931	0.891	0.877
INT_0_2359	1.142	1.224	1.03	1.116	1.606	1.319
INT_0_2051	0.512	1.338	1.544	2.938	3.138	2.251
INT_0_3824	1.16	1.071	1.159	2.93	2.727	2.952
INT_0_2145	1.384	1.25	0.755	1.441	1.415	1.651
INT_0_4734	1.141	1.558	0.689	1.674	0.778	1.472
INT_0_2185	1.217	1.061	1.102	2.446	2.799	2.516
INT_0_3420	1.16	1.112	1.1	1.103	0.947	1.064
INT_0_2861	0.78	1.224	1.368	1.728	1.937	1.686
INT_0_1994	1.259	1.233	0.877	1.687	1.367	1.517
INT_0_5114	1.116	1.081	1.154	2.166	2.029	2.455
INT_0_4178	1.086	1.243	1.021	1.291	1.209	1.323
INT_0_4553	1.098	1.308	0.937	1.263	1.108	1.271
INT_0_1652	1.375	1.101	0.86	0.924	1.139	1.177
INT_0_3339	1.083	1.191	1.056	0.978	1.173	1.108
INT_0_3962	1.418	0.927	0.981	1.018	1.178	1.092
INT_0_2659	1.205	1.185	0.935	1.15	1.03	1.186
INT_0_3158	1.331	0.993	0.998	1.518	1.522	1.532
INT_0_1446	1.14	1.178	0.999	0.889	0.907	0.985
INT_0_5169	1.119	1.066	1.126	1.29	1.229	1.477
INT_0_4161	1.271	1.108	0.913	0.869	0.742	0.799
INT_0_4951	1.131	1.114	1.039	1.129	1.106	1.038
INT_0_401	0	3.271	0	0	0	6.602
INT_0_3884	1.323	1.266	0.68	1.445	1.249	1.391
INT_0_3870	1.608	1.051	0.607	1.154	0.616	2.299
INT_0_1954	1.106	1.042	1.113	0.77	0.885	0.847
INT_0_3729	1.348	0.986	0.921	0.717	0.796	0.761
INT_0_2844	1.251	1.061	0.918	1.973	1.693	1.219
INT_0_4246	1.048	1.09	1.088	1.488	1.244	1.308
INT_0_3019	1.058	1.13	1.032	1.058	0.925	1.033
INT_0_5082	0.834	0.909	1.468	3.79	4.901	2.934
INT_0_447	1.25	1.048	0.912	1.237	1.046	1.26
INT_0_4417	1.264	1.035	0.907	1.109	1.074	1.114
INT_0_3185	1.17	1.098	0.937	1.291	1.234	1.446
INT_0_2240	1.206	1.101	0.893	1.513	1.576	1.401
INT_0_4365	1.505	1.02	0.673	2.986	2.279	2.598
INT_0_2889	1.13	1.202	0.864	1.428	1.271	1.432
INT_0_2823	1.326	1.015	0.847	1.383	1.469	1.451
INT_0_3409	1.316	0.903	0.958	0.911	0.916	0.887
INT_0_1288	1.108	1.423	0.645	1.34	1.133	1.129
INT_0_2233	0.953	1.142	1.079	1.14	2.314	1.31
INT_0_4696	1.023	1.635	0.515	1.469	1.046	1.65
INT_0_2643	1.069	1.137	0.962	0.895	0.962	0.917
INT_0_2136	1.046	1.055	1.059	2.003	2.469	2.811
INT_0_1386	1.19	1.037	0.921	1.139	1.216	0.725
INT_0_5073	1.045	1.136	0.965	1.09	0.973	1.228
INT_0_3957	0.932	1.125	1.082	0.961	1.026	0.883
INT_0_171	1.135	1.085	0.918	1.014	1.135	1.025
INT_0_2148	1.197	1.001	0.938	1.083	0.936	1.046
INT_0_4620	1.108	1.064	0.963	1.042	1.104	1.313
INT_0_4292	1.481	0.904	0.745	1.134	1.06	1.564
INT_0_4637	1.075	0.988	1.067	0.57	0.356	0.652
INT_0_269	1.068	1.197	0.859	1.401	1.279	1.114
INT_0_1529	1.24	0.765	1.113	1.515	1.326	1.326
INT_0_2950	1.091	1.026	0.999	55.13	51.758	52.65
INT_0_3702	1.262	0.954	0.899	0.988	1.025	1.001
INT_0_5064	1.107	1.08	0.928	0.984	1.105	1.299
INT_0_2893	1.101	1.053	0.958	2.039	1.953	1.918
INT_0_4053	1.195	0.948	0.967	1.543	1.613	1.423
INT_0_353	1.277	1.02	0.805	2.342	2.16	2.153
INT_0_5142	0.955	1.066	1.077	0.605	0.636	0.641
INT_0_2715	1.006	1.127	0.964	0.779	1.077	0.632
INT_0_2563	1.354	0.885	0.852	1.458	1.99	2.01
INT_0_2123	1.317	0.865	0.907	1.07	1.07	0.952
INT_0_1917	1.059	0.962	1.066	2.408	1.805	1.786
INT_0_2703	0.994	1.146	0.941	1.229	1.195	1.257
INT_0_35	1.121	0.962	0.991	0.99	0.811	0.893
INT_0_2728	0.996	1.053	1.015	0.902	1.438	1.121
INT_0_4797	1.093	0.988	0.978	0.93	0.911	1.175
INT_0_222	1.876	0.545	0.629	0.299	1.279	1.925
INT_0_2246	1.259	1.052	0.739	1.105	0.751	1.2
INT_0_4859	0.755	1.151	1.139	1.444	1.157	1.051
INT_0_4372	0.933	0.917	1.178	0.874	1.36	1.38
INT_0_1667	1.053	0.962	1.009	2.831	2.742	2.977
INT_0_1979	0.99	1.067	0.962	0.99	0.967	1.008
INT_0_3569	1.18	1.073	0.757	0.909	0.789	0.959
INT_0_2468	1.18	0.911	0.915	0.806	0.758	0.8
INT_0_2296	1.187	0.96	0.853	1.069	1.009	1.08
INT_0_2284	1.342	0.455	1.2	2.354	2.439	2.492
INT_0_4839	1.132	1.05	0.799	1.32	1.074	0.973
INT_0_5084	0.876	1.09	1.007	2.633	3.58	4.181
INT_0_1445	1.081	1.034	0.856	1.344	1.298	1.117
INT_0_1118	1.251	1.09	0.629	2.992	3.836	4.401
INT_0_4692	0.95	1.038	0.981	1.181	1.121	1.45
INT_0_2130	1.059	0.854	1.03	1.149	0.957	1.033
INT_0_2913	0.987	1.205	0.745	1.37	0.656	1.607
INT_0_1688	0.901	1.121	0.906	1.97	1.644	1.98
INT_0_3832	0.944	0.885	1.092	1.152	1.037	1.391
INT_0_3950	1.124	1.013	0.782	1.148	1.087	1.321
INT_0_5113	1.107	0.94	0.868	0.928	0.864	0.946
INT_0_279	1.035	0.936	0.943	1.401	1.478	1.56
INT_0_1461	0.99	1.136	0.786	1.097	0.799	0.734
INT_0_4736	1.047	0.96	0.902	1.174	1.28	1.233
INT_0_2657	1.194	0.993	0.718	1.069	1.074	1.051
INT_0_2392	0.848	1.277	0.776	0.738	0.946	0.814
INT_0_3897	1.035	0.951	0.911	1.044	0.888	0.927
INT_0_4043	1.034	0.901	0.96	1.941	1.423	1.33
INT_0_4845	0.955	0.989	0.942	1.034	0.829	0.998
INT_0_1770	0.976	1.141	0.75	1.412	1.265	1.34
INT_0_1985	1.116	0.619	1.122	1.262	1.762	1.517
INT_0_2421	1.064	0.954	0.838	1.238	1.232	1.15
INT_0_3496	0.924	1.055	0.875	0.92	0.911	0.813
INT_0_4021	1.266	0.906	0.682	1.038	0.924	0.994
INT_0_4491	1.053	0.854	0.935	1.425	1.337	1.296
INT_0_4610	1.03	1.151	0.656	1.185	0.958	1.215
INT_0_205	1.063	1.055	0.719	2.149	1.827	1.653
INT_0_1739	1.026	1.043	0.756	1.389	1.389	1.169
INT_0_4521	0.937	0.937	0.951	1.361	1.338	1.365
INT_0_2061	1.002	0.955	0.867	1.21	1.426	1.458
INT_0_5247	1.487	0.37	0.962	0.61	0.543	1.775
INT_0_1497	0.918	1.006	0.886	0.674	0.559	0.518
INT_0_3060	1.07	0.898	0.837	1.252	0.527	1.29
INT_0_2989	0.916	0.876	1.011	1.951	2.175	2.261
INT_0_4592	0.963	0.904	0.931	1.099	0.908	1.759
INT_0_1689	0.943	1.005	0.846	1.052	1.075	1.003
INT_0_2953	0.95	0.446	1.397	1.469	1.42	1.865
INT_0_4900	1.052	0.933	0.806	1.657	1.637	1.458
INT_0_5122	1.094	0.738	0.959	0.574	1.407	1.117
INT_0_3067	1.065	0.985	0.735	1.31	1.2	1.304
INT_0_3310	1.033	1.09	0.661	1.102	1.034	1.183
INT_0_4345	1.126	0.83	0.828	0.787	0.62	0.724
INT_0_1189	0.94	0.979	0.86	1.11	0.899	0.934
INT_0_1693	0.918	0.852	0.983	0.85	0.787	1.068
INT_0_1282	0.853	1.041	0.858	0.653	0.872	0.45
INT_0_3126	0.982	0.938	0.83	0.802	0.83	0.889
INT_0_4081	0.686	0.957	1.105	0.657	1.123	0.362
INT_0_3456	0.995	0.981	0.77	1.388	1.35	1.597
INT_0_459	0.964	0.958	0.824	1.029	1.007	0.983
INT_0_2380	1.094	0.863	0.786	1.546	1.385	1.788
INT_0_5152	0.84	0.821	1.079	1.691	1.555	1.555
INT_0_5165	1.053	0.942	0.745	1.409	1.27	1.337
INT_0_3543	0.765	0.732	1.242	0.898	0.808	0.695
INT_0_5087	0.771	1.344	0.621	7.231	7.724	6.782
INT_0_1978	1.126	0.981	0.626	0.688	0.514	0.948
INT_0_3812	1.099	0.929	0.704	1.37	1.294	1.084
INT_0_2960	1.407	0.613	0.708	0.673	0	1.238
INT_0_1000	0.964	0.966	0.797	0.922	1.042	0.921
INT_0_461	0.997	0.859	0.864	0.753	0.843	0.755
INT_0_3166	0.957	0.858	0.899	1.029	1.09	0.922
INT_0_4326	0.97	0.941	0.798	1.009	0.954	1.085
INT_0_1150	0.931	0.874	0.9	0.976	0.823	1.023
INT_0_4218	0.983	0.887	0.83	0.734	0.717	0.662
INT_0_4729	0.938	0.818	0.944	2.244	2.397	0.825
INT_0_3347	1.159	0.815	0.715	1.074	1.185	1.217
INT_0_2818	1.061	0.822	0.804	0.363	0.393	0.347
INT_0_4475	0.998	1.02	0.666	1.212	1.128	1.486
INT_0_4518	0.873	1.016	0.794	0.888	0.892	0.837
INT_0_4922	0.985	0.938	0.747	1.827	1.766	1.839
INT_0_5121	0.916	0.927	0.826	1.636	1.473	1.526
INT_0_2677	0.786	0.987	0.886	1.414	1.061	1.162
INT_0_4393	0.977	0.86	0.822	1.139	1.017	1.016
INT_0_4930	1.023	0.75	0.883	1.329	1.298	1.252
INT_0_5197	0.831	1.104	0.717	2.31	2.124	2.436
INT_0_4412	0.866	1.132	0.653	0.414	0.221	0.762
INT_0_2952	0.968	0.851	0.831	1.063	1	0.915
INT_0_1881	0.907	0.945	0.797	1.356	1.36	1.446
INT_0_3467	0.979	0.858	0.809	1.172	1.134	1.147
INT_0_2177	1.012	0.91	0.709	1.088	1.172	1.026
INT_0_3954	1.168	0.684	0.77	0.971	1.174	0.909
INT_0_5170	1.026	0.85	0.744	1.593	1.62	1.753
INT_0_430	0.864	0.93	0.809	0.88	0.992	1.032
INT_0_1525	0.992	0.865	0.742	1.036	1.039	1.226
INT_0_1161	0.976	0.818	0.804	0.532	0.706	0.627
INT_0_2021	1.076	0.786	0.736	0.598	0.738	0.67
INT_0_1121	0.983	0.918	0.689	0.992	0.718	0.896
INT_0_4768	0.878	1.074	0.638	1.334	1.237	1.648
INT_0_4908	0.963	0.867	0.76	0.51	0.575	0.544
INT_0_4996	0.783	0.95	0.854	1.062	1.042	1.02
INT_0_1443	0.489	0.853	1.231	0.234	1.251	0.431
INT_0_4376	0.819	0.862	0.892	0.725	0.527	0.6
INT_0_4092	0.648	1.004	0.918	1.125	0.932	1.161
INT_0_1276	0.881	0.863	0.825	0.718	0.821	0.775
INT_0_241	1.19	0.797	0.579	2.135	2.2	2.268
INT_0_3047	0.961	0.822	0.781	0.761	0.567	0.927
INT_0_4873	0.889	0.775	0.894	2.268	0.908	1.824
INT_0_3216	1.251	0.335	0.968	1.657	1.082	0.931
INT_0_1188	0.947	0.82	0.773	1.016	0.938	0.833
INT_0_2253	0.83	0.891	0.809	0.905	0.907	0.9
INT_0_4231	0.835	0.793	0.895	0.87	0.765	0.841
INT_0_3760	0.859	0.846	0.816	4.164	3.725	3.919
INT_0_2269	0.947	0.766	0.8	0.771	0.814	0.741
INT_0_1766	0.625	0.793	1.087	2.067	2.906	2.301
INT_0_5232	0.976	0.698	0.831	1.436	1.406	1.21
INT_0_1483	1.015	0.913	0.576	1	0.986	1.095
INT_0_3329	0.886	0.847	0.771	1.18	1.156	1.305
INT_0_4613	0.856	0.912	0.734	1.017	1.053	1.06
INT_0_148	0.942	0.78	0.777	0.811	0.806	0.834
INT_0_3228	1.023	0.446	1.03	1.959	1.569	3.151
INT_0_2261	1.177	0.65	0.671	1.051	0.842	1.208
INT_0_5081	0.903	0.955	0.639	1.322	1.356	1.313
INT_0_2670	1.063	0.897	0.535	1.192	0.933	1.125
INT_0_2923	0.811	1.03	0.652	0.931	1.16	0.754
INT_0_1973	0.985	0.928	0.58	1.339	0.977	1.208
INT_0_2514	0.861	0.93	0.698	0.791	0.792	0.888
INT_0_4228	0.848	0.872	0.768	1.996	1.542	1.969
INT_0_2699	1.047	0.913	0.527	1.503	0.535	1.612
INT_0_411	0.927	0.693	0.866	2.345	1.625	2.213
INT_0_2117	0	1.402	1.079	2.052	2.192	2.829
INT_0_2835	0.836	0.813	0.822	0.772	0.656	0.573
INT_0_2184	0.975	0.832	0.661	1.319	1.647	1.287
INT_0_1632	0.895	0.669	0.901	0.53	0.349	0.413
INT_0_4425	1.224	0.498	0.739	1.873	1.251	1.794
INT_0_1318	0.822	0.971	0.666	0.973	0.983	1.097
INT_0_3937	0.956	0.914	0.586	0.691	0.81	0.697
INT_0_3124	0.895	0.743	0.815	0.857	0.305	0.3
INT_0_527	0.717	0.892	0.842	0.692	0.683	0.62
INT_0_1828	0.863	0.872	0.715	0.931	0.915	1.002
INT_0_4447	0.963	0.839	0.646	1.761	1.553	1.13
INT_0_5080	0.76	0.838	0.85	2.385	2.558	2.471
INT_0_4977	0.891	0.755	0.792	1.293	1.316	1.337
INT_0_208	0.738	1.046	0.65	1.03	0.597	0.839
INT_0_196	0.951	0.793	0.686	1.009	0.845	1.001
INT_0_420	0.861	0.701	0.867	0.55	0.411	0.758
INT_0_175	0.816	0.834	0.777	0.624	0.734	0.498
INT_0_3053	0.8	0.84	0.787	0.888	0.781	0.672
INT_0_1359	0.982	0.774	0.67	1.37	1.404	1.254
INT_0_3534	0.923	0.742	0.759	0.759	0.712	0.837
INT_0_3184	1.001	0.732	0.69	1.038	0.844	0.961
INT_0_4033	0.817	0.728	0.878	1.012	0.825	0.963
INT_0_2675	0.81	0.856	0.748	0.864	0.855	0.887
INT_0_1980	0.94	0.796	0.676	1.054	0.989	1.276
INT_0_2691	0.775	0.791	0.845	1.533	1.748	1.683
INT_0_2961	0.75	0.654	1.007	1.197	1.279	1.76
INT_0_1585	0.767	0.806	0.835	1.489	1.171	1.396
INT_0_2053	0.897	0.804	0.706	0.773	0.803	0.828
INT_0_4604	0.699	1.083	0.625	0.892	0.794	1.98
INT_0_2262	1.013	0.631	0.762	0.884	0.922	0.813
INT_0_480	0.833	0.849	0.722	1.229	1.186	1.449
INT_0_2309	0.858	0.727	0.814	1.08	1.078	1.294
INT_0_3229	0.631	0.917	0.847	1.107	1.828	1.481
INT_0_2	0.874	0.815	0.705	0.727	0.735	0.687
INT_0_4691	0.83	0.761	0.803	0.897	0.881	0.895
INT_0_454	0.598	0.831	0.959	0.551	0.34	0.604
INT_0_1597	0.614	0.535	1.235	3.134	2.511	3.061
INT_0_4432	0.768	0.87	0.743	0.871	0.941	0.956
INT_0_1754	0.793	0.883	0.704	0.82	0.967	0.898
INT_0_2219	0.618	1	0.755	0.591	0.677	0.544
INT_0_4934	0.799	0.758	0.815	0.918	0.916	0.978
INT_0_330	0.402	0.35	1.618	1.539	0	1.415
INT_0_1749	1.022	0.689	0.649	0.798	0.637	0.689
INT_0_1658	0.855	0.74	0.757	0.859	0.825	0.882
INT_0_4654	0.983	0.747	0.621	1.159	1.051	1.176
INT_0_4652	0.734	0.711	0.903	1.171	1.918	1.937
INT_0_1230	0.818	0.856	0.671	0.916	1.197	1.041
INT_0_3032	0.889	0.717	0.732	0.348	0.388	0.354
INT_0_3391	1.058	0.735	0.545	1.928	1.725	1.972
INT_0_2631	0.884	0.732	0.721	0.736	0.696	0.685
INT_0_2770	0.76	0.878	0.698	3.118	3.302	3.251
INT_0_4719	0.817	0.759	0.759	0.819	0.984	1.097
INT_0_4396	0.883	0.907	0.539	1.418	1.966	1.72
INT_0_5026	0.962	1.073	0.294	0.214	0.241	0.354
INT_0_4858	0.858	0.768	0.702	1.016	1.024	0.941
INT_0_5246	0.856	0.732	0.738	0.562	0.543	0.489
INT_0_1492	0.979	0.853	0.492	3.279	2.502	0.861
INT_0_2327	0.761	0.838	0.725	1.035	0.942	0.951
INT_0_374	0.967	0.721	0.635	0.677	0.795	0.808
INT_0_2354	0.832	0.897	0.586	1.343	1.318	1.719
INT_0_495	0.814	0.946	0.546	6.1	4.437	4.772
INT_0_3350	0.897	0.794	0.613	1.014	1.006	0.949
INT_0_2618	1.156	0.605	0.543	0.959	0.355	0.543
INT_0_1030	0.856	0.832	0.615	0.63	0.653	0.54
INT_0_1680	0.73	0.777	0.796	0.836	0.815	0.887
INT_0_2484	0.669	1.069	0.561	1.813	2.165	2.059
INT_0_4983	0.828	0.741	0.727	0.508	0.695	0.915
INT_0_4874	0.843	0.951	0.499	0.664	1.141	0.763
INT_0_4347	0.752	0.751	0.787	1.132	1.096	0.943
INT_0_3404	0.861	0.787	0.64	0.832	0.857	0.889
INT_0_28	0.987	0.861	0.437	1.323	0.848	0.938
INT_0_2488	0.89	0.766	0.628	0.671	0.672	0.748
INT_0_4875	0.864	0.833	0.586	0.966	0.886	1.015
INT_0_2644	0.87	0.782	0.629	2.212	2.029	1.961
INT_0_147	0.686	0.797	0.797	0.337	0.291	0.272
INT_0_414	0.751	0.795	0.733	0.12	0.133	0.099
INT_0_4353	0.801	0.828	0.648	1.206	1.251	1.238
INT_0_2027	0.887	0.565	0.824	2.742	2.336	3.691
INT_0_2320	0.917	0.747	0.611	0.767	0.913	0.946
INT_0_1241	0.839	0.847	0.588	0.788	0.888	0.935
INT_0_3446	0.807	0.627	0.83	1.18	1.157	1.218
INT_0_1507	0.792	0.834	0.631	1.137	0.844	0.871
INT_0_396	2.251	0	0	2.155	8.055	8.912
INT_0_2574	0.778	0.803	0.668	0.796	0.832	0.899
INT_0_3784	0.417	0.363	1.468	1.197	1.918	1.284
INT_0_3817	0.659	0.619	0.969	1.359	1.14	1.472
INT_0_2652	0.754	0.901	0.59	1.096	0.771	1.106
INT_0_2581	0.858	0.766	0.612	0.815	0.815	0.654
INT_0_3864	0.97	0.677	0.586	1.3	0.595	0.569
INT_0_29	0.75	0.822	0.658	1.083	1.027	1.154
INT_0_458	0.844	0.675	0.708	0.808	0.899	0.712
INT_0_1346	0.546	0.852	0.824	0.914	0.93	0.8
INT_0_4792	0.825	0.698	0.699	0.953	0.813	0.839
INT_0_1923	0.75	0.778	0.693	0.768	0.685	0.783
INT_0_4257	0.783	0.768	0.665	1.054	0.901	1.313
INT_0_4462	0.793	0.755	0.666	0.935	0.864	0.78
INT_0_103	0.708	0.864	0.641	0.745	0.434	1.246
INT_0_1655	0.769	0.909	0.53	0.983	0.792	0.899
INT_0_382	0.745	0.804	0.656	0.757	0.856	0.789
INT_0_449	0.778	0.78	0.647	0.924	0.934	0.856
INT_0_2969	1.155	0.755	0.29	1.105	1.475	2.793
INT_0_2168	0.795	0.771	0.632	0.854	0.85	0.906
INT_0_4717	0.785	0.722	0.686	0.753	0.802	0.774
INT_0_1351	0.565	0.796	0.831	1.206	1.466	1.491
INT_0_113	1.051	0.652	0.484	0.651	0.62	0.584
INT_0_3558	0.752	0.675	0.756	1.206	1.017	1.381
INT_0_3815	1.126	0.491	0.566	1.077	1.726	0.99
INT_0_4530	0.716	0.753	0.712	0.895	0.98	1.084
INT_0_3320	0.848	0.755	0.577	0.789	0.657	0.812
INT_0_1197	0.828	0.82	0.53	1.585	1.539	1.59
INT_0_2447	0.795	0.794	0.58	0.927	0.931	1.078
INT_0_3924	0.77	0.733	0.666	1.086	1.02	0.918
INT_0_3248	0.697	0.734	0.736	0.627	0.614	0.692
INT_0_3648	0.868	0.714	0.584	0.854	0.834	0.914
INT_0_1697	0.791	0.749	0.625	1.474	1.322	1.392
INT_0_3690	0.795	0.619	0.751	0.855	0.65	0.883
INT_0_3522	0.734	0.776	0.65	0.762	0.808	0.828
INT_0_4489	0.729	0.876	0.555	1.377	0.826	1.231
INT_0_4746	0.849	0.727	0.584	0.937	0.801	0.874
INT_0_4428	0.916	0.761	0.482	0.917	0.947	0.899
INT_0_4638	0.78	0.878	0.497	1.201	1.127	1.037
INT_0_4704	0.789	0.812	0.55	0.892	0.843	0.812
INT_0_3318	0.748	0.714	0.684	0.564	0.654	0.649
INT_0_2080	0.777	0.717	0.645	0.603	0.682	0.697
INT_0_2667	0.765	0.735	0.639	1.676	1.699	1.768
INT_0_2898	0.784	0.844	0.511	2.031	2.452	2.273
INT_0_4935	0.771	0.739	0.621	0.516	0.867	0.475
INT_0_1579	1.023	0.73	0.374	0.623	0.571	0.409
INT_0_3006	0.688	0.937	0.498	0.855	0.963	0.967
INT_0_2566	0.825	0.874	0.423	0.65	0.761	0.797
INT_0_3807	0.692	0.727	0.703	0.452	0.562	0.347
INT_0_1389	0.776	0.693	0.65	0.553	0.663	0.59
INT_0_2981	0.842	0.541	0.736	0.848	0.793	0.565
INT_0_3724	0.873	0.696	0.547	0.315	0.296	0.355
INT_0_2553	0.603	0.701	0.809	4.424	3.699	3.537
INT_0_3816	0.752	0.75	0.608	0.832	0.714	0.757
INT_0_4325	0.816	0.768	0.525	1.468	1.501	2.153
INT_0_443	0.793	0.733	0.583	0.823	0.82	0.989
INT_0_2765	0.816	0.771	0.513	0.879	0.939	1.167
INT_0_4152	0.75	0.692	0.657	1.629	1.548	1.63
INT_0_3196	0.715	0.714	0.661	0.896	0.91	0.977
INT_0_5154	0.71	0.664	0.714	1.11	0.956	0.975
INT_0_3946	0.837	0.733	0.508	0.843	0.954	0.747
INT_0_4339	0.876	0.588	0.61	0.968	1.034	1.245
INT_0_4813	0.965	0.641	0.462	1.011	0.939	0.364
INT_0_1412	0.795	0.663	0.609	0.905	0.817	0.891
INT_0_216	0.549	0.758	0.76	1.16	1.31	1.449
INT_0_1729	0.739	0.656	0.668	2.477	2.602	2.731
INT_0_2390	0.891	0.695	0.472	0.808	1.007	0.578
INT_0_1618	1.146	0.449	0.461	0.685	0.732	0.655
INT_0_4748	0.812	0.854	0.383	0.714	0.538	0.798
INT_0_2403	2.047	0	0	6.855	2.092	9.002
INT_0_1722	0.776	0.723	0.547	0.781	0.651	0.852
INT_0_1823	0.761	0.663	0.612	1.165	1.4	1.472
INT_0_475	0.649	0.767	0.619	0.646	0.69	0.563
INT_0_1677	0.869	0.577	0.583	0.515	0.465	0.437
INT_0_1717	0.706	0.652	0.669	0.358	0.17	0.292
INT_0_1962	0.739	0.789	0.498	0.873	0.811	1.065
INT_0_3176	0.721	0.663	0.641	1.037	1.015	1.109
INT_0_1457	0.738	0.733	0.552	0.741	0.648	0.713
INT_0_1756	0.412	1.197	0.414	0.263	0.281	0.483
INT_0_2520	0.964	0.565	0.493	0.908	0.614	0.612
INT_0_1456	0.709	0.753	0.558	0.531	0.536	0.624
INT_0_3688	0.618	0.647	0.747	1.302	1.012	0.979
INT_0_2239	0.873	0.608	0.527	7.683	5.888	7.523
INT_0_2391	0.599	0.684	0.724	0.782	0.746	0.7
INT_0_299	0.773	0.547	0.68	0.647	1.136	1.105
INT_0_2237	0.786	0.751	0.461	0.799	0.661	0.924
INT_0_4975	0.618	0.755	0.622	2.368	1.77	2.612
INT_0_4954	0.824	0.479	0.691	0.92	0.632	0.845
INT_0_3720	0.804	0.701	0.485	0.616	0.658	0.707
INT_0_1732	0.76	0.414	0.812	1.455	1.602	1.212
INT_0_4136	0.689	0.601	0.693	0.44	0.235	0.808
INT_0_486	0.692	0.678	0.61	0.988	0.962	1.069
INT_0_1852	0.652	0.672	0.652	0.768	0.805	0.797
INT_0_2701	0.525	0.916	0.529	2.37	1.611	1.98
INT_0_2465	0.788	0.718	0.461	0.667	0.705	0.768
INT_0_398	0.968	0.633	0.365	0.348	0.371	0.266
INT_0_3943	0.728	0.735	0.5	0.854	0.724	0.768
INT_0_5056	0.697	0.636	0.63	3.391	3.628	4.039
INT_0_3355	0.805	0.63	0.524	0.7	0.767	0.756
INT_0_1195	0.64	0.627	0.691	0.786	0.622	0.667
INT_0_2458	0.589	0.698	0.671	0.456	0.5	0.572
INT_0_425	0.698	0.648	0.611	0.668	0.588	0.544
INT_0_2949	0.705	0.661	0.59	0.744	0.831	0.897
INT_0_4910	0.561	0.667	0.728	1.064	0.886	1.023
INT_0_499	0.723	0.504	0.727	0.909	0.802	0.69
INT_0_2152	0.577	0.503	0.871	0.552	1.18	3.047
INT_0_1380	0.682	0.615	0.651	0.664	0.601	0.455
INT_0_350	0.645	0.694	0.606	0.57	0.55	0.612
INT_0_4261	0.711	0.735	0.499	0.664	0.473	0.553
INT_0_2519	0.725	0.606	0.613	1.224	1.174	1.205
INT_0_313	0.683	0.68	0.581	0.669	0.54	0.665
INT_0_1755	0.656	0.648	0.635	0.768	0.83	0.947
INT_0_1266	0.762	0.664	0.511	1.296	0.779	1.34
INT_0_1407	0.731	0.637	0.568	1.017	0.611	0.906
INT_0_2461	0.589	0.742	0.604	0.781	0.77	0.932
INT_0_2941	0.571	0.774	0.59	1.669	1.507	1.855
INT_0_3691	0.289	0.629	1.016	0.552	0.148	1.016
INT_0_5240	0.709	0.568	0.656	1.791	1.507	1.946
INT_0_5173	0.785	0.705	0.441	0.971	0.974	1.127
INT_0_1149	0.764	0.659	0.507	0.554	0.506	0.546
INT_0_1283	0.702	0.66	0.567	0.578	0.565	0.515
INT_0_4139	0.684	0.652	0.593	0.947	0.807	1.176
INT_0_3088	0.582	0.616	0.731	1.133	0.701	1.041
INT_0_3131	0.714	0.635	0.577	1.033	1.097	1.125
INT_0_3170	0.915	0.542	0.469	0.496	0.494	0.562
INT_0_5213	1.138	0.661	0.127	0.484	0.129	0.779
INT_0_2926	0.681	0.655	0.589	0.679	0.662	0.698
INT_0_5189	0	0.892	1.03	2.938	2.092	0.9
INT_0_2511	0.789	0.625	0.505	0.686	1.099	0.946
INT_0_3562	0.712	0.647	0.56	1.072	1.077	1.149
INT_0_3639	0.703	0.654	0.561	0.68	0.661	0.809
INT_0_3129	0.53	0.519	0.866	2.218	2.031	2.912
INT_0_4863	0.807	0.603	0.502	0.404	0.236	0.389
INT_0_2386	0.766	0.506	0.639	0.65	0.403	0.722
INT_0_3905	0.724	0.529	0.658	0.782	0.525	0.452
INT_0_3244	0.641	0.592	0.676	1.351	1.521	1.618
INT_0_4388	0.686	0.621	0.599	0.781	0.701	0.745
INT_0_1325	0.697	0.561	0.647	0.359	0.603	0.33
INT_0_3931	0.698	0.567	0.636	0.272	0.233	0.339
INT_0_3218	0.705	0.698	0.494	1.17	1.163	1.118
INT_0_1604	1.082	0.377	0.436	0.414	0.885	0.571
INT_0_1154	0.692	0.701	0.502	0.726	0.666	0.784
INT_0_280	0.913	0.455	0.525	0.541	0.311	0.421
INT_0_3483	0.683	0.659	0.548	0.7	0.675	0.717
INT_0_1132	0.891	0.342	0.645	0.545	0.437	0.752
INT_0_3779	1.876	0	0	1.197	0	0.55
INT_0_3925	0.673	0.745	0.455	0.798	0.781	0.813
INT_0_1575	0.738	0.544	0.591	0.98	1.009	0.976
INT_0_2252	0.643	0.615	0.61	0.953	1.005	1.039
INT_0_1130	0.493	0.788	0.579	0.865	0.84	1.301
INT_0_4961	0.624	0.66	0.573	0.929	0.914	0.898
INT_0_1789	0.625	0.601	0.629	0.846	0.992	1.043
INT_0_3878	0.716	0.624	0.515	0.881	1.151	1.26
INT_0_4557	0.688	0.616	0.548	0.737	0.678	0.6
INT_0_4253	0.446	0.583	0.822	0.889	0.987	1.013
INT_0_3165	0.65	0.589	0.606	0.556	0.575	0.632
INT_0_4529	0.958	0.522	0.361	0.917	0.979	1.369
INT_0_3685	1.212	0.453	0.174	1.326	0.708	1.523
INT_0_1153	0.681	0.537	0.62	0.373	0.431	0.4
INT_0_292	0.623	0.602	0.613	0.75	0.699	0.678
INT_0_2549	0.683	0.651	0.501	0.684	0.653	0.719
INT_0_4307	0.692	0.595	0.546	0.573	0.488	0.535
INT_0_1724	0.693	0.623	0.517	0.772	0.694	0.716
INT_0_3687	0.709	0.624	0.498	0.741	0.662	0.875
INT_0_1816	0.689	0.572	0.569	0.933	0.695	0.845
INT_0_3624	0.602	0.766	0.458	0.918	0.798	1.073
INT_0_511	0.322	0.748	0.755	1.129	0.822	0.283
INT_0_523	0.634	0.553	0.638	0.986	0.81	0.837
INT_0_3203	0.497	0.73	0.593	0.701	0.83	1.186
INT_0_4938	0.661	0.671	0.487	0.684	0.585	0.584
INT_0_1786	0.657	0.58	0.575	0.686	0.663	0.537
INT_0_1069	0.722	0.472	0.617	0.518	0.59	0.571
INT_0_508	0.617	0.713	0.48	0.364	0.429	0.493
INT_0_230	0.543	0.562	0.699	0.762	0.669	0.821
INT_0_1857	0.185	0.965	0.65	0.971	1.038	1.136
INT_0_2885	0.617	0.564	0.613	0.629	0.595	0.652
INT_0_3326	1.065	0.265	0.459	0.582	1.089	0.401
INT_0_104	0.589	0.676	0.523	1.432	1.625	1.589
INT_0_5238	0.644	0.496	0.648	0.326	0.62	1.034
INT_0_1528	0.745	0.601	0.438	0.682	0.826	0.718
INT_0_1643	0.454	0.717	0.613	1.031	0.797	0.773
INT_0_1887	0.375	0.654	0.755	1.795	1.343	2.476
INT_0_2214	0.707	0.553	0.523	0.598	0.617	0.525
INT_0_2909	0.635	0.47	0.678	0.884	0.905	0.846
INT_0_3449	0.601	0.749	0.432	0.822	0.527	0.378
INT_0_1712	0.15	1.177	0.453	1.724	1.688	3.169
INT_0_1047	0.649	0.635	0.495	0.508	0.724	0.71
INT_0_1718	0.924	0.513	0.338	1.286	1.46	1.108
INT_0_1312	0.618	0.623	0.532	0.661	0.571	0.683
INT_0_1984	0.657	0.657	0.455	0.917	0.924	1.048
INT_0_3840	0.67	0.573	0.525	0.586	0.671	0.57
INT_0_4763	0.73	0.457	0.579	1.259	0.841	1.13
INT_0_324	0.904	0.508	0.352	0.754	0.566	0.616
INT_0_1736	0.687	0.647	0.429	0.723	0.672	0.856
INT_0_2556	0.578	0.644	0.54	1.575	1.571	1.656
INT_0_3452	0	0.818	0.944	0.898	2.877	4.126
INT_0_4155	0.684	0.549	0.526	0.899	0.884	0.799
INT_0_3541	0.59	0.625	0.544	0.715	0.796	0.891
INT_0_3457	0.769	0.682	0.305	0.948	0.767	0.771
INT_0_4106	0.677	0.616	0.463	0.838	0.626	0.725
INT_0_3154	0.587	0.569	0.591	0.781	0.867	1.205
INT_0_5094	0.901	0.392	0.453	3.663	3.913	3.565
INT_0_4630	0.59	0.691	0.464	0.673	0.699	0.732
INT_0_3049	0.65	0.586	0.506	0.597	0.668	0.775
INT_0_3164	0.628	0.598	0.512	0.992	0.956	1.011
INT_0_4131	0.653	0.427	0.657	0.468	0	0.574
INT_0_1743	0.72	0.64	0.376	0.642	0.541	0.596
INT_0_5005	0.745	0.544	0.445	0.825	0.71	0.812
INT_0_2128	0.594	0.549	0.587	0.784	0.745	0.756
INT_0_3984	0.58	0.62	0.53	0.908	0.485	1.09
INT_0_1808	0.669	0.648	0.411	0.747	0.456	0.425
INT_0_2489	0.581	0.532	0.615	0.406	0.305	0.354
INT_0_3867	0.638	0.55	0.535	1.673	1.649	1.61
INT_0_1448	0.495	0.569	0.657	1.497	1.53	1.773
INT_0_427	0.686	0.557	0.476	0.272	0.387	0.395
INT_0_4569	0.617	0.538	0.56	0.718	0.754	0.926
INT_0_3904	0.734	0.497	0.478	0.678	0.583	0.608
INT_0_5222	0.731	0.538	0.437	0.656	0.713	0.915
INT_0_4037	0.296	0.516	0.894	0.283	1.211	0.782
INT_0_1418	0.91	0.793	0	0.762	0.232	0.5
INT_0_1629	0.502	0.618	0.582	0.741	0.658	0.748
INT_0_2401	0.635	0.546	0.51	0.524	0.57	0.562
INT_0_3027	1.033	0.45	0.208	0.198	0.633	0.818
INT_0_2824	0.585	0.554	0.549	0.818	0.952	0.78
INT_0_3238	0.613	0.594	0.481	0.928	0.872	0.745
INT_0_5004	0.673	0.556	0.456	0.575	0.655	0.777
INT_0_2872	0.522	0.828	0.334	1	0.437	0.418
INT_0_2379	0.469	0.736	0.472	0.898	0.863	0.578
INT_0_3125	0.577	0.604	0.496	1.365	1.652	1.763
INT_0_4834	0.755	0.299	0.621	0.591	0.491	1.147
INT_0_3306	0.627	0.526	0.519	0.947	0.784	1.066
INT_0_2382	0.629	0.578	0.463	1.312	1.103	1.443
INT_0_1776	0.729	0.776	0.163	0.388	0.331	1.069
INT_0_2207	0.592	0.775	0.298	1.417	0.303	0.782
INT_0_2005	0.61	0.558	0.496	0.827	0.804	0.847
INT_0_2370	0.638	0.611	0.415	1.065	1.218	1.294
INT_0_1902	0.721	0.589	0.348	0.719	0.753	0.674
INT_0_4286	0.555	0.572	0.53	0.717	0.695	0.692
INT_0_2293	0.512	0.372	0.772	0.979	0	0.525
INT_0_469	0.672	0.586	0.394	0.697	0.63	0.296
INT_0_3803	0.605	0.605	0.438	0.682	0.663	0.818
INT_0_3257	0.673	0.48	0.492	0.527	0.438	0.538
INT_0_2025	0.542	0.828	0.273	3.375	4.021	5.369
INT_0_1939	0.853	0.446	0.343	3.428	1.22	0.75
INT_0_3799	0.57	0.51	0.56	0.711	0.789	0.766
INT_0_3288	0.552	0.703	0.385	0.854	0.782	0.71
INT_0_3311	0.519	0.762	0.357	0.575	0.642	0.937
INT_0_137	0.669	0.552	0.416	0.539	0.513	0.426
INT_0_2280	0.752	0.496	0.388	1.106	0.797	0.993
INT_0_1577	0	1.635	0	1.795	3.836	0
INT_0_4914	0.522	0.615	0.497	0.638	0.655	0.675
INT_0_1702	0.596	0.667	0.37	0.723	0.67	0.909
INT_0_2451	0.675	0.661	0.297	0.888	0.819	0.705
INT_0_4296	0.381	0.427	0.821	0.989	0.556	0.526
INT_0_4596	0.695	0.631	0.303	0.565	0.598	0.637
INT_0_4052	0.693	0.498	0.438	1.028	0.931	0.873
INT_0_2491	0.61	0.497	0.52	0.987	1.043	0.969
INT_0_2524	0.608	0.517	0.502	0.643	0.677	0.701
INT_0_1139	0.194	0.846	0.586	0.557	0.397	0.683
INT_0_1208	0.553	0.557	0.515	1.872	1.384	1.454
INT_0_3058	0.672	0.516	0.434	0.673	0.588	0.675
INT_0_4554	0.517	0.583	0.52	1.339	1.026	0.99
INT_0_2340	1.126	0.491	0	1.616	0.384	1.485
INT_0_250	0.488	0.626	0.502	0.719	0.613	0.72
INT_0_2054	0.555	0.547	0.513	0.734	0.721	0.75
INT_0_2218	0.527	0.62	0.467	0.722	0.706	0.802
INT_0_228	0.454	0.637	0.52	0.772	0.876	0.965
INT_0_3182	0.498	0.586	0.526	0.643	0.866	0.832
INT_0_5049	0.682	0.472	0.453	0.407	0.359	0.476
INT_0_2126	0.566	0.558	0.476	0.464	0.518	0.535
INT_0_2955	0.56	0.528	0.512	2.273	2.223	2.448
INT_0_4836	0.572	0.499	0.528	0.365	0.439	0.336
INT_0_1213	0.616	0.483	0.496	0.472	0.756	0.741
INT_0_1896	0.398	0.695	0.501	2.097	1.629	0.701
INT_0_3066	0.521	0.529	0.543	0.907	1.027	1.075
INT_0_1469	0.488	0.554	0.549	0.565	0.441	0.6
INT_0_2788	0.412	0.636	0.542	0.789	1.07	0.418
INT_0_2598	0.72	0.403	0.465	0.689	0.998	0.723
INT_0_1626	0.629	0.498	0.46	1.586	0.643	1.056
INT_0_4011	0.396	0.394	0.797	1.083	0.636	1.194
INT_0_281	0.616	0.543	0.426	0.589	0.463	0.601
INT_0_4179	0.632	0.534	0.413	0.737	0.662	0.709
INT_0_302	0.514	0.532	0.531	0.654	0.684	0.558
INT_0_1790	0.591	0.479	0.501	0.942	0.901	0.909
INT_0_4555	0.471	0.41	0.689	1.638	1.663	1.544
INT_0_5192	0.611	0.37	0.588	1.016	0.977	0.864
INT_0_2402	0.417	0.727	0.419	1.197	1.705	1.1
INT_0_5063	0.527	0.55	0.486	0.604	0.897	0.832
INT_0_467	0.456	0.611	0.494	0.722	0.592	0.632
INT_0_3466	0.551	0.64	0.369	1.332	1.313	1.48
INT_0_100	0.574	0.555	0.429	0.616	0.51	0.575
INT_0_1357	0.647	0.59	0.32	0.874	0.749	0.79
INT_0_1675	0.678	0.512	0.364	0.476	0.462	0.676
INT_0_2124	0.558	0.537	0.455	0.571	0.6	0.533
INT_0_1251	0.483	0.531	0.532	0.286	0.306	0.364
INT_0_1193	0.593	0.49	0.458	0.657	0.504	0.543
INT_0_1549	0.55	0.517	0.473	0.881	0.834	0.898
INT_0_2496	0.549	0.16	0.829	0.438	0.842	0.805
INT_0_327	1.023	0	0.515	1.469	1.569	0.225
INT_0_391	0.538	0.541	0.457	1.155	1.142	0.994
INT_0_1674	0.469	0.515	0.552	0.676	0.604	0.634
INT_0_315	0.812	0.607	0.117	1	0.712	0.817
INT_0_285	0.626	0.534	0.375	0.575	0.62	0.712
INT_0_1143	0.523	0.546	0.466	0.663	0.557	0.6
INT_0_3111	0.517	0.533	0.482	0.544	0.611	0.577
INT_0_4194	0.504	0.505	0.523	0.764	0.839	0.801
INT_0_2385	0.538	0.59	0.401	1.303	1.285	1.343
INT_0_1433	0.605	0.512	0.411	0.545	0.236	0.407
INT_0_1628	0.547	0.477	0.504	0.676	0.396	0.641
INT_0_1460	0.592	0.513	0.422	0.171	0.173	0.158
INT_0_1192	0.602	0.538	0.385	0.744	0.583	0.766
INT_0_3554	0.511	0.574	0.44	0.696	0.718	0.704
INT_0_1395	0.182	0.791	0.548	1.39	0.928	0.639
INT_0_3048	0.502	0.594	0.424	1.364	1.319	1.64
INT_0_3499	0.555	0.506	0.459	0.449	0.543	0.529
INT_0_2544	0.57	0.508	0.438	0.66	0.636	0.662
INT_0_3614	0.548	0.633	0.334	0.689	0.56	0.568
INT_0_3331	0.529	0.542	0.44	0.907	0.89	0.984
INT_0_3854	0.455	0.504	0.551	0.908	0.907	0.878
INT_0_5119	0.556	0.591	0.358	0.69	0.728	0.718
INT_0_2249	0.652	0.35	0.502	0.318	0.34	0.244
INT_0_1567	0.671	0.481	0.35	0.575	0.611	0.663
INT_0_5112	0.405	0.635	0.462	1.447	1.269	1.425
INT_0_2479	0.57	0.493	0.438	0.799	0.711	0.64
INT_0_2255	0.535	0.511	0.454	0.527	0.511	0.531
INT_0_2518	0.569	0.534	0.397	0.545	0.828	0.867
INT_0_2113	0.461	0.546	0.492	0.697	0.754	0.73
INT_0_1796	0.527	0.514	0.455	1.197	1.162	1.138
INT_0_378	0.577	0.335	0.581	0.921	2.065	0.846
INT_0_2539	0.424	0.58	0.487	0.927	1.361	1.278
INT_0_3044	0.516	0.518	0.456	0.756	0.808	0.915
INT_0_4593	0.523	0.528	0.437	0.356	0.369	0.413
INT_0_2271	0.154	0.403	0.931	3.689	3.468	3.12
INT_0_2656	0.203	0.265	1.02	0.679	0.518	0.535
INT_0_5157	0.498	0.551	0.439	0.656	0.759	0.671
INT_0_4967	0.313	0.545	0.629	2.095	2.238	1.1
INT_0_1374	0.482	0.492	0.511	0.869	0.828	0.74
INT_0_3474	0.555	0.483	0.446	0.69	0.737	1.219
INT_0_4989	0.627	0.41	0.447	0.7	0.641	0.276
INT_0_225	0.45	0.483	0.55	1.027	1.076	0.887
INT_0_167	0.544	0.443	0.494	0.369	0.52	0.524
INT_0_4005	0.562	0.467	0.452	0.513	0.516	0.586
INT_0_4087	0.478	0.527	0.476	0.948	0.878	1.045
INT_0_2510	0.613	0.487	0.378	0.719	0.612	0.6
INT_0_1146	0.724	0.35	0.404	0.231	0.493	0.99
INT_0_1299	0.546	0.381	0.55	1.046	0.559	0.577
INT_0_3478	0.33	0.575	0.569	1.307	1.204	1.16
INT_0_3602	0.523	0.507	0.442	0.383	0.425	0.451
INT_0_3246	0.541	0.535	0.395	0.618	0.586	0.726
INT_0_4651	0.57	0.513	0.387	0.539	0.507	0.538
INT_0_3552	0.653	0.394	0.421	0.85	0.651	0.693
INT_0_3970	0.492	0.471	0.504	0.922	1.206	1.072
INT_0_3401	0.555	0.511	0.399	0.41	0.438	0.502
INT_0_2068	0.539	0.47	0.456	1.197	1.212	1.631
INT_0_2896	0.521	0.489	0.454	0.477	0.456	0.487
INT_0_3899	0.596	0.463	0.405	1.094	1.004	1.133
INT_0_1752	0.545	0.493	0.425	0.745	0.699	0.732
INT_0_3902	0.412	0.359	0.691	0.394	0.421	0.362
INT_0_4249	0.524	0.518	0.415	0.609	0.75	0.836
INT_0_5268	0.574	0.481	0.4	0.739	0.598	0.67
INT_0_3887	0.522	0.561	0.371	0.646	0.604	0.682
INT_0_4837	0.587	0.468	0.398	0.813	0.775	0.733
INT_0_2476	0.553	0.445	0.454	0.559	0.553	0.586
INT_0_1509	0.433	0.472	0.544	1.036	1.881	1.428
INT_0_4012	0.454	0.539	0.456	0.316	0.337	0.363
INT_0_4318	0.573	0.467	0.409	0.389	0.384	0.439
INT_0_3661	0.512	0.472	0.463	0.172	0.138	0.188
INT_0_2994	0.35	0.741	0.352	2.777	2.455	2.553
INT_0_166	0.859	0.15	0.432	0.658	0.615	1.361
INT_0_2023	0.51	0.495	0.436	0.381	0.499	0.422
INT_0_4860	0.545	0.621	0.274	0.221	0.343	0.258
INT_0_3757	0.517	0.532	0.385	0.307	0.412	0.41
INT_0_5060	0.542	0.381	0.51	2.727	3.824	3.89
INT_0_2474	0.495	0.45	0.487	1.013	1.093	1.029
INT_0_3434	0.712	0	0.717	0.545	0.583	0.376
INT_0_4392	0.455	0.439	0.532	0.56	0.581	0.542
INT_0_4419	0.557	0.38	0.487	0.834	0.643	0.937
INT_0_1021	0.564	0.455	0.404	0.497	0.448	0.472
INT_0_4221	0.517	0.506	0.4	0.578	0.463	0.584
INT_0_5083	0.4	0.464	0.558	1.317	1.521	1.309
INT_0_1819	0.56	0.458	0.399	0.771	0.597	0.616
INT_0_2365	0.586	0.498	0.333	0.863	0.691	0.78
INT_0_1543	0.355	0.558	0.501	0.975	0.799	0.75
INT_0_3020	0.469	0.525	0.419	0.58	0.535	0.658
INT_0_5274	0.846	0.221	0.341	0.162	0.433	0.67
INT_0_1290	0	0.892	0.515	0.49	0	0
INT_0_4626	1.407	0	0	0	1.438	1.238
INT_0_2014	0.889	0.516	0	0	0	0.261
INT_0_429	0.526	0.508	0.37	0.57	0.479	0.596
INT_0_4660	0.415	0.596	0.393	0.857	0.974	0.845
INT_0_284	0.528	0.35	0.525	0.826	0.815	0.909
INT_0_1898	0.456	0.496	0.448	0.415	0.403	0.51
INT_0_191	0.441	0.457	0.5	1.135	1.072	0.607
INT_0_4035	0.578	0.504	0.315	1.315	1.158	1.209
INT_0_4937	0.52	0.528	0.348	0.497	0.487	0.419
INT_0_3885	0.477	0.491	0.427	0.593	0.672	0.658
INT_0_1006	0.426	0.547	0.421	0.407	0.499	0.516
INT_0_4444	0.458	0.416	0.52	0.476	0.399	0.497
INT_0_3679	0.471	0.631	0.291	0.727	0.74	0.382
INT_0_4697	0.57	0.492	0.331	0.647	0.607	0.543
INT_0_3001	0.57	0.477	0.344	4.601	4.496	5.071
INT_0_5134	0.436	0.443	0.511	2.224	1.93	2.3
INT_0_1578	0.469	0.479	0.441	0.522	0.569	0.592
INT_0_1196	0.588	0.388	0.408	0.498	0.429	0.406
INT_0_1045	0.469	0.438	0.472	0.737	0.651	0.619
INT_0_3132	0.405	0.565	0.407	0.504	0.704	0.712
INT_0_3914	0.613	0.417	0.347	0.403	0.391	0.472
INT_0_1115	0.527	0.438	0.41	1.146	1.151	1.096
INT_0_2779	0.568	0.519	0.288	0.334	0.403	0.385
INT_0_4127	0.369	0.491	0.513	0.64	0.827	0.681
INT_0_112	0.497	0.512	0.364	0.519	0.601	0.477
INT_0_1349	0.635	0.554	0.183	0.261	0.557	0.24
INT_0_2075	0.433	0.435	0.503	1.402	1.498	1.494
INT_0_3151	0.544	0.415	0.41	0.641	0.804	0.735
INT_0_435	0.313	0.636	0.419	0.698	0.426	0.183
INT_0_4606	0.481	0.436	0.45	0.72	1.086	0.959
INT_0_2048	0.502	0.492	0.372	0.972	0.841	0.958
INT_0_4197	0.45	0.916	0	0	0.46	0.264
INT_0_4701	0.331	0.635	0.4	2.218	2.098	2.272
INT_0_4550	0.704	0.307	0.354	1.347	0	0.309
INT_0_4644	0.571	0.392	0.4	0.199	0.124	0.183
INT_0_261	0.451	0.418	0.493	0.654	0.587	0.641
INT_0_1227	0.458	0.469	0.433	0.67	0.523	0.545
INT_0_3295	0.477	0.499	0.384	1.187	0.78	0.839
INT_0_257	0.459	0.487	0.41	0.544	0.421	0.437
INT_0_4266	0.519	0.461	0.375	0.227	0.381	0.333
INT_0_125	0.276	0.615	0.463	0.91	0.596	0.782
INT_0_3955	0.518	0.435	0.401	0.633	0.572	0.613
INT_0_1458	0.513	0.467	0.373	0.545	0.542	0.622
INT_0_4999	0.528	0.447	0.377	0.527	0.594	0.545
INT_0_1542	0.518	0.494	0.337	0.538	0.626	0.565
INT_0_4135	0.478	0.602	0.267	0.508	0.543	0.514
INT_0_3345	0.439	0.516	0.391	0.825	0.985	0.595
INT_0_4242	0.365	0.583	0.398	0.611	0.684	1.044
INT_0_3883	0.483	0.47	0.391	0.667	0.729	0.76
INT_0_2161	0.492	0.46	0.389	1.38	1.007	1.393
INT_0_4483	0.435	0.44	0.465	0.711	0.745	0.777
INT_0_2717	0.513	0.383	0.442	0.327	0.399	0.537
INT_0_3994	0.182	0.791	0.365	0.521	0.65	0.799
INT_0_4367	0.621	0.282	0.435	0.362	0.359	0.356
INT_0_1650	0.586	0.227	0.524	0.872	0.865	0.744
INT_0_1212	0.546	0.366	0.423	2.251	1.846	1.663
INT_0_2171	0.367	0.412	0.554	0.502	0.295	0.462
INT_0_3321	0.318	0.451	0.56	0.799	0.773	0.77
INT_0_334	0.76	0.361	0.208	0.595	0.141	0.486
INT_0_3255	0.54	0.397	0.391	0.576	0.604	0.644
INT_0_3369	0.433	0.415	0.479	1.45	0.929	1.333
INT_0_4474	0.499	0.509	0.319	0.596	0.631	0.648
INT_0_4921	0.675	0.196	0.453	0.431	0.23	0.396
INT_0_1546	0.481	0.478	0.364	0.696	0.57	0.687
INT_0_3269	0.464	0.458	0.401	0.538	0.529	0.645
INT_0_2366	0.467	0.491	0.364	0.693	0.661	0.717
INT_0_2335	0.546	0.376	0.398	0.977	0.9	1.099
INT_0_120	0.606	0.453	0.261	1.077	0.62	0.381
INT_0_2383	0.476	0.437	0.406	0.61	0.615	0.658
INT_0_5163	0.358	0.446	0.515	1.028	1.098	0.945
INT_0_4134	0.437	0.481	0.4	0.555	0.506	0.67
INT_0_2775	0.437	0.466	0.412	0.326	0.427	0.368
INT_0_3200	0.587	0.333	0.395	0.519	0.465	0.523
INT_0_4219	0.516	0.435	0.362	0.583	0.581	0.571
INT_0_2091	0.569	0.396	0.343	0.762	0.93	0.8
INT_0_2663	0.569	0.396	0.343	0.653	0.465	0.2
INT_0_4181	0.465	0.405	0.438	0.611	0.416	0.596
INT_0_4203	0.459	0.424	0.419	0.547	0.453	0.597
INT_0_4539	0.514	0.433	0.349	0.303	0.315	0.382
INT_0_3829	0.425	0.451	0.416	0.672	0.662	0.69
INT_0_3149	0.369	0.643	0.278	0.53	0.566	1.055
INT_0_1018	0.124	0.539	0.622	0.829	0.632	0.653
INT_0_2870	0.416	0.544	0.323	0.517	0.489	0.648
INT_0_1977	0.461	0.457	0.363	0.508	0.498	0.515
INT_0_2796	0.615	0.388	0.277	0.588	0.542	0.839
INT_0_2525	0.614	0.357	0.309	0.49	0.732	0.9
INT_0_3017	0.353	0.439	0.488	0.441	0.496	0.464
INT_0_1617	0.538	0.407	0.334	0.524	0.409	0.425
INT_0_1050	0.434	0.418	0.427	0.397	0.368	0.479
INT_0_2009	0.476	0.484	0.319	1.062	0.648	0.697
INT_0_5047	0.449	0.366	0.461	0.483	0.483	0.595
INT_0_1362	0.433	0.66	0.181	1.001	0.59	0.698
INT_0_2276	0.458	0.427	0.389	0.556	0.59	0.554
INT_0_1757	0.456	0.431	0.386	0.817	0.814	0.878
INT_0_1636	0.514	0.448	0.311	0.63	0.863	0.615
INT_0_2039	0.625	0.333	0.315	0.532	0.391	0.458
INT_0_2115	0.453	0.362	0.456	1.084	0.579	1.03
INT_0_1334	0.411	0.322	0.537	0.59	0.336	0.217
INT_0_5006	0.446	0.459	0.365	0.686	0.585	0.718
INT_0_218	0.45	0.358	0.46	0.705	0.666	0.655
INT_0_4410	0.392	0.399	0.477	0.704	0.718	0.776
INT_0_3940	0.441	0.358	0.468	1.479	1.721	1.715
INT_0_4770	0.397	0.474	0.395	0.585	0.538	0.518
INT_0_484	0.383	0.39	0.492	1.018	1.262	1.086
INT_0_4498	0.467	0.399	0.398	0.726	0.734	0.621
INT_0_4271	0.515	0.37	0.378	0.293	0.199	0.263
INT_0_2605	0.732	0.16	0.368	0.438	0.281	0.322
INT_0_5204	0.417	0.475	0.368	1.786	1.572	1.544
INT_0_3825	0.485	0.425	0.349	0.548	0.472	0.593
INT_0_4690	0.497	0.457	0.305	0.502	0.62	0.534
INT_0_2683	0.392	0.444	0.417	0.327	0.252	0.305
INT_0_3563	0.41	0.438	0.405	0.748	0.663	0.595
INT_0_4519	0.365	0.446	0.441	0.56	0.374	0.579
INT_0_4267	1.251	0	0	2.394	0	0
INT_0_1695	0.45	0.425	0.374	0.434	0.365	0.379
INT_0_2700	0.482	0.506	0.261	0.881	0.612	0.778
INT_0_4647	0.814	0.158	0.273	0.519	0.601	0.318
INT_0_134	0.524	0.456	0.263	1.002	0.803	1.151
INT_0_2222	0.545	0.237	0.457	0.434	0.371	0.559
INT_0_1591	0.392	0.458	0.386	0.853	0.993	1.09
INT_0_4597	0.456	0.431	0.347	0.484	0.536	0.564
INT_0_2439	0.451	0.404	0.377	0.462	0.567	0.594
INT_0_487	0.435	0.383	0.413	0.595	0.683	0.62
INT_0_1306	0.629	0.199	0.402	0.875	0.467	0.754
INT_0_1679	0.45	0.43	0.346	0.45	0.493	0.587
INT_0_2245	0.424	0.328	0.474	1.172	0.578	0.704
INT_0_3767	0.551	0.35	0.324	0.477	0.649	0.508
INT_0_2620	0.275	0.12	0.829	0.263	0.14	0.604
INT_0_3959	0.428	0.427	0.369	2.342	1.876	2.529
INT_0_1178	0.519	0.453	0.251	0.775	0.361	0.603
INT_0_5053	0.439	0.427	0.357	0.533	0.532	0.532
INT_0_1183	0.442	0.414	0.363	0.468	0.409	0.483
INT_0_4098	0.416	0.381	0.422	0.351	0.421	0.347
INT_0_1993	0.256	0.446	0.515	1.469	3.4	2.476
INT_0_3386	0.403	0.434	0.38	0.425	0.293	0.427
INT_0_3172	0.39	0.34	0.486	0.47	0.47	0.404
INT_0_1589	0.316	0.358	0.541	0.666	0.582	0.417
INT_0_4082	0.355	0.48	0.38	0.412	0.355	0.312
INT_0_1297	0.205	0.803	0.206	0.588	0.314	0.72
INT_0_1913	0.428	0.401	0.384	0.299	0.423	0.38
INT_0_3701	0.431	0.419	0.362	0.438	0.402	0.469
INT_0_2814	0.435	0.385	0.391	0.397	0.507	0.489
INT_0_4274	0.584	0.291	0.336	0.958	1.449	1.1
INT_0_3138	0.411	0.363	0.436	0.673	0.638	0.688
INT_0_1449	0.313	0.477	0.419	0.648	0.4	0.206
INT_0_1759	0.59	0.36	0.257	0.339	0.161	0.364
INT_0_2012	0.417	0.423	0.367	0.669	0.739	0.682
INT_0_2026	0.452	0.488	0.267	0.543	0.462	0.561
INT_0_2671	0.536	0.311	0.36	1.197	0.731	0.314
INT_0_1273	0.432	0.388	0.386	0.498	0.433	0.477
INT_0_2946	0.613	0.365	0.227	0.571	0.61	0.482
INT_0_5178	0.408	0.436	0.359	0.364	0.412	0.444
INT_0_2251	0.388	0.404	0.41	0.553	0.668	0.625
INT_0_1622	0.467	0.461	0.272	0.636	0.692	0.844
INT_0_2032	0.399	0.453	0.348	0.553	0.594	0.631
INT_0_2372	0.47	0.428	0.302	0.445	0.542	0.455
INT_0_1358	0.605	0.106	0.487	0.232	0.619	0.639
INT_0_4452	0.584	0.34	0.274	0.596	0.677	0.822
INT_0_5021	0.514	0.38	0.304	0.727	0.743	0.61
INT_0_2723	0.42	0.439	0.338	0.643	1.546	1.626
INT_0_3220	0.536	0.526	0.135	0.577	1.096	1.12
INT_0_413	0.389	0.347	0.46	0.549	0.586	0.513
INT_0_5108	0.771	0.269	0.155	1.328	2.049	1.356
INT_0_3584	0.215	0.437	0.541	0.446	0.44	0.378
INT_0_2648	0.402	0.385	0.404	0.539	0.616	0.495
INT_0_1595	0.417	0.417	0.354	0.435	0.426	0.514
INT_0_2653	0.51	0.444	0.233	0.488	0.189	0.448
INT_0_4949	0.471	0.36	0.356	0.564	0.542	0.933
INT_0_4240	0.395	0.406	0.384	0.625	0.628	0.666
INT_0_4306	0.369	0.494	0.322	0.212	0.529	0.217
INT_0_1084	0.518	0.387	0.279	0.486	0.437	0.503
INT_0_1073	0.304	0.265	0.612	0.582	0.311	0.803
INT_0_1406	0.39	0.397	0.393	0.187	0.2	0.343
INT_0_2208	0.444	0.29	0.446	0.425	0.567	0.537
INT_0_5029	0.592	0.352	0.235	0.584	0.385	0.623
INT_0_4624	0.417	0.509	0.252	0.878	0.511	0.88
INT_0_5277	0.448	0.333	0.397	0.643	0.633	0.811
INT_0_4584	0.394	0.353	0.43	0.579	0.561	0.591
INT_0_2732	0.543	0.375	0.258	0.893	0.734	0.658
INT_0_2976	0.416	0.46	0.299	0.467	0.54	0.517
INT_0_1086	0.46	0.392	0.322	0.399	0.401	0.418
INT_0_1231	0.516	0.327	0.33	0.404	0.24	0.289
INT_0_1605	0.393	0.362	0.418	0.411	0.603	0.442
INT_0_4078	0.472	0.294	0.407	1.032	0.965	0.712
INT_0_4485	0.479	0.327	0.367	0.594	0.506	0.666
INT_0_1316	0.431	0.392	0.349	0.485	0.431	0.445
INT_0_5174	0.429	0.333	0.408	0.799	0.829	1.007
INT_0_1706	0.741	0.129	0.298	0	0.303	0.391
INT_0_379	0.459	0.4	0.309	0.459	0.416	0.527
INT_0_4091	0.488	0.298	0.381	0.397	0.524	0.591
INT_0_4149	0.413	0.432	0.322	0.396	0.475	0.545
INT_0_1500	0.43	0.404	0.332	0.256	0.19	0.176
INT_0_236	0.464	0.392	0.31	0.638	0.547	0.655
INT_0_3755	0.417	0.363	0.386	0.479	0.58	0.499
INT_0_4965	0.399	0.365	0.402	0.821	0.673	0.72
INT_0_221	0.409	0.427	0.327	0.357	0.348	0.305
INT_0_2854	0.403	0.371	0.389	0.734	0.773	0.724
INT_0_493	0.426	0.27	0.467	0.518	0.514	0.272
INT_0_1662	0.282	0.277	0.604	0.946	0.721	0.931
INT_0_4370	0.395	0.172	0.596	0.189	0.202	0.347
INT_0_3761	0.449	0.353	0.36	0.86	0.883	0.921
INT_0_1145	0.399	0.408	0.354	0.463	0.456	0.477
INT_0_4817	0.414	0.32	0.427	0.547	0.545	0.553
INT_0_2924	0.477	0.329	0.354	0.986	0.771	1.459
INT_0_5085	0.42	0.67	0.07	0.535	0.429	0.431
INT_0_2868	0.459	0.523	0.178	0.675	0.469	0.497
INT_0_3822	0.134	0.35	0.674	1.411	1.096	1.297
INT_0_1856	0.449	0.344	0.364	0.805	0.739	0.788
INT_0_2968	0.388	0.388	0.38	1.055	1.226	1.329
INT_0_5078	0.282	0.387	0.487	0.965	0.99	0.994
INT_0_2409	0.272	0.664	0.219	0.312	0.334	0.622
INT_0_2625	0.407	0.442	0.306	1.039	1.168	0.965
INT_0_1774	0.192	0.671	0.29	0.737	0.492	0.931
INT_0_3837	0.427	0.382	0.342	0.557	0.494	0.515
INT_0_4057	0.448	0.38	0.322	0.526	0.444	0.472
INT_0_2066	0.378	0.413	0.358	0.567	0.564	0.613
INT_0_2410	0.41	0.392	0.346	0.449	0.554	0.413
INT_0_2487	0.405	0.398	0.344	0.32	0.337	0.329
INT_0_366	0.441	0.367	0.339	0.298	0.331	0.354
INT_0_2660	0.526	0.267	0.353	0.713	0.582	0.809
INT_0_2264	0.383	0.393	0.369	1.065	0.96	0.989
INT_0_1414	0.354	0.375	0.415	0.765	0.815	0.703
INT_0_3523	0.432	0.33	0.381	0.81	0.773	0.665
INT_0_3747	0.411	0.421	0.311	0.596	0.566	0.61
INT_0_5217	0.111	0.583	0.449	0.427	0.57	0.686
INT_0_2300	0.434	0.39	0.318	0.39	0.484	0.503
INT_0_4803	0.603	0.438	0.101	0.385	0.514	0.53
INT_0_4200	0.429	0.28	0.431	5.848	4.713	4.998
INT_0_3153	0.268	0.467	0.404	0.385	0.685	0.825
INT_0_4060	0.479	0.418	0.241	0.458	0.49	0.421
INT_0_4122	0.412	0.373	0.353	1.447	1.26	1.375
INT_0_4315	0.479	0.418	0.241	0.458	0.49	1.053
INT_0_1995	0.4	0.385	0.352	0.446	0.332	0.352
INT_0_4677	0.273	0.178	0.686	1.175	1.046	0.84
INT_0_3380	0.494	0.344	0.298	0.425	0.454	0.347
INT_0_4718	0.412	0.382	0.339	0.369	0.346	0.331
INT_0_3501	0.431	0.434	0.267	0.666	0.618	0.759
INT_0_4113	0.384	0.343	0.405	0.493	0.411	0.659
INT_0_5166	0.392	0.363	0.377	0.463	0.515	0.524
INT_0_3258	0.376	0.353	0.402	0.737	0.565	0.642
INT_0_5270	0.405	0.395	0.331	0.47	0.485	0.479
INT_0_1379	0.422	0.342	0.364	0.693	0.524	0.584
INT_0_2024	0.475	0.414	0.239	0.273	0.243	0.209
INT_0_4653	0.456	0.442	0.23	0.712	0.717	0.528
INT_0_504	0.397	0.332	0.399	0.486	0.568	0.656
INT_0_2915	0.439	0.319	0.368	0.56	0.598	0.579
INT_0_3792	0.3	0.523	0.302	0.144	0.307	0.66
INT_0_2712	0.402	0.374	0.348	0.364	0.37	0.346
INT_0_3629	0.442	0.368	0.311	0.896	0.988	0.904
INT_0_491	0.346	0.234	0.541	0.625	0.353	0.507
INT_0_3004	0.408	0.39	0.322	0.352	0.368	0.359
INT_0_2721	0.411	0.333	0.375	0.718	0.584	0.536
INT_0_4344	0.395	0.388	0.336	0.611	0.515	0.517
INT_0_2647	0.28	0.415	0.423	0.643	0.286	0.394
INT_0_4750	0.37	0.394	0.352	0.5	0.464	0.518
INT_0_4032	0.368	0.385	0.361	0.519	0.573	0.578
INT_0_1560	0.386	0.386	0.338	0.239	0.278	0.226
INT_0_3500	0.296	0.516	0.298	0.85	0	0.782
INT_0_4156	0.287	0.535	0.288	2.977	2.385	2.341
[truncated: 11,254 more rows]

## Sheet: Tab2
Table S4. DESeq2 results of RNASeq data
feature	baseMean	log2FoldChange	lfcSE	stat	pvalue	padj
INT_0_1740	5556.15	-6.55979	0.0961476	-68.2263	0	0
meu10	12164.6	-5.96893	0.0782243	-76.3053	0	0		log2FoldChange < 0 is higher in mmi1D
INT_0_2950	2188.34	-5.40431	0.0944161	-57.2393	0	0		log2FoldChange > 0 is higher in WT
sme2	2189.46	-5.32344	0.0915309	-58.16	0	0		Only transcripts with p-values < 0.05 are shown.
INT_0_3656	4542.81	-4.6929	0.069369	-67.6512	0	0
INT_0_5904	203.457	-4.59927	0.214718	-21.42	8.70055e-102	9.77011e-100
meu26	252.838	-4.25284	0.18344	-23.1838	6.63547e-119	9.33754e-117
hsp16	12591.4	-4.09414	0.0657652	-62.2539	0	0		Upregulated >1.5fold in mmi1D (1610):
mei4	5499.71	-4.01727	0.0551781	-72.8056	0	0		intergenic_region	1153
INT_0_6085	1125.66	-3.91424	0.0890805	-43.9405	0	0		protein_coding	221
INT_0_3226	334.507	-3.79598	0.142208	-26.6931	5.65356e-157	1.18586e-154		ncRNA	210
pma2	158.281	-3.75966	0.220135	-17.0789	2.13264e-65	1.37044e-63		sn/snoRNA	5
mug10	931.344	-3.60128	0.0892843	-40.335	0	0		pseudogene	3
SPNCRNA.577	194.692	-3.5826	0.173909	-20.6005	2.71823e-94	2.77234e-92		tRNA	18
SPNCRNA.1366	1747.75	-3.56074	0.0671893	-52.9956	0	0			1610
INT_0_5703	101.913	-3.54907	0.222022	-15.9852	1.61944e-57	9.00166e-56
crs1	1095.79	-3.53104	0.080573	-43.8241	0	0		Downregulated in mmi1D (445):
mug4	1329.35	-3.49332	0.0921944	-37.8908	0	0		intergenic_region	135
SPCC737.04	743.05	-3.4911	0.10232	-34.1194	3.80679e-255	1.17556e-252		protein_coding	147
INT_0_2912	404.541	-3.48027	0.117361	-29.6544	2.97637e-193	7.04006e-191		ncRNA	159
rec10	2644.04	-3.45305	0.0562623	-61.3742	0	0		sn/snoRNA	2
SPNCRNA.1608	68.122	-3.31324	0.243502	-13.6066	3.65864e-42	1.36947e-40		pseudogene	2
SPNCRNA.574	65.4167	-3.26492	0.243248	-13.4222	4.48383e-41	1.59255e-39			445
SPNCRNA.1529	319.125	-3.24395	0.132082	-24.5602	3.36425e-133	5.66672e-131
SPNCRNA.1273	267.715	-3.23799	0.155888	-20.7712	7.88133e-96	8.34445e-94
SPNCRNA.585	201.6	-3.23441	0.171428	-18.8675	2.1116e-79	1.73886e-77
cta3	913.89	-3.22177	0.139249	-23.1368	1.9731e-118	2.74187e-116
SPNCRNA.1224	88.084	-3.17074	0.216136	-14.6701	1.00144e-48	4.40038e-47
spo5	845.408	-3.12884	0.0775768	-40.3322	0	0
SPAC6C3.05	453.779	-3.12461	0.124169	-25.1642	9.88944e-140	1.80231e-137
INT_0_5011	687.114	-3.11306	0.122383	-25.437	9.83629e-143	1.88535e-140
tht2	1026.99	-3.04833	0.0931739	-32.7166	9.08196e-235	2.65695e-232
INT_0_3662	221.761	-3.04653	0.14174	-21.4938	1.7801e-102	2.01932e-100
INT_0_4065	125.139	-3.0463	0.201125	-15.1463	8.01764e-52	3.82541e-50
INT_0_6098	670.162	-3.04079	0.129387	-23.5016	3.9315e-122	5.75085e-120
dic1	755.593	-3.01714	0.0804254	-37.5147	5.29712e-308	2.18104e-305
INT_0_5960	80.9609	-2.98916	0.213504	-14.0005	1.548e-44	6.16812e-43
INT_0_5800	77.2001	-2.98724	0.224849	-13.2855	2.80802e-40	9.75522e-39
INT_0_1922	894.715	-2.94271	0.106952	-27.5143	1.1838e-166	2.58045e-164
INT_0_3001	113.509	-2.92388	0.18412	-15.8803	8.67272e-57	4.72621e-55
SPBPB21E7.04c	403.332	-2.89339	0.12645	-22.8817	7.06252e-116	9.23694e-114
INT_0_6126	74.5989	-2.8763	0.245956	-11.6944	1.362e-31	3.59652e-30
INT_0_6151	185.658	-2.87511	0.163401	-17.5954	2.67102e-69	1.86753e-67
INT_0_2888	75.8432	-2.86934	0.243832	-11.7677	5.72809e-32	1.53444e-30
mcp6	416.643	-2.86382	0.128545	-22.2788	5.9366e-110	7.33302e-108
mcp5	2469.35	-2.86123	0.0589189	-48.5622	0	0
SPBP4G3.03	98.5054	-2.84457	0.215369	-13.2078	7.90536e-40	2.70412e-38
SPNCRNA.1303	55.8677	-2.8019	0.255344	-10.973	5.15238e-28	1.17375e-26
INT_0_1872	47.8211	-2.7827	0.248462	-11.1997	4.09026e-29	9.84229e-28
SPNCRNA.1289	184.484	-2.76445	0.152179	-18.1657	9.63958e-74	7.29002e-72
arp1	877.679	-2.75335	0.0743192	-37.0476	1.96379e-300	7.79694e-298
rec27	86.0543	-2.73458	0.203127	-13.4624	2.60221e-41	9.45383e-40
INT_0_5201	205.118	-2.73437	0.159258	-17.1695	4.49469e-66	2.93927e-64
INT_0_2957	12405.4	-2.70026	0.0585523	-46.117	0	0
SPNCRNA.1330	135.837	-2.69962	0.172832	-15.6199	5.3286e-55	2.75526e-53
INT_0_6074	149.88	-2.68356	0.169386	-15.8429	1.57362e-56	8.41053e-55
INT_0_6079	570.896	-2.6782	0.122629	-21.8398	9.70741e-106	1.1604e-103
SPNCRNA.289	44.3198	-2.6773	0.268375	-9.97594	1.94245e-23	3.48857e-22
rec11	2197.01	-2.67631	0.0492572	-54.3333	0	0
INT_0_2987	276.758	-2.65681	0.117609	-22.5903	5.40266e-113	6.82515e-111
rec25	1192.02	-2.64777	0.0757863	-34.9373	2.019e-267	6.60155e-265
SPNCRNA.584	211.163	-2.64739	0.145351	-18.2138	4.01157e-74	3.05456e-72
INT_0_2239	43.9829	-2.63805	0.256617	-10.2801	8.66389e-25	1.6987e-23
bqt1	171.95	-2.61735	0.177567	-14.74	3.56604e-49	1.59211e-47
mde7	84.2349	-2.6121	0.214551	-12.1747	4.23788e-34	1.22689e-32
INT_0_4515	307.861	-2.59581	0.13466	-19.2767	8.42967e-83	7.37895e-81
meu1-1	2108.08	-2.57014	0.111331	-23.0856	6.4594e-118	8.86533e-116
INT_0_6089	142.155	-2.55358	0.187397	-13.6266	2.78311e-42	1.04881e-40
INT_0_5068	86.635	-2.54679	0.225595	-11.2892	1.48337e-29	3.60057e-28
INT_0_4743	78.6673	-2.54362	0.215525	-11.802	3.81209e-32	1.03112e-30
INT_0_5367	104.258	-2.53683	0.203519	-12.4649	1.16055e-35	3.53475e-34
mug45	2850.67	-2.53516	0.0551367	-45.9796	0	0
SPNCRNA.1005	147.875	-2.53004	0.161767	-15.6401	3.88368e-55	2.01752e-53
ssa1	9341.64	-2.52953	0.0560358	-45.1414	0	0
INT_0_5693	41.8869	-2.52817	0.25659	-9.85297	6.6551e-23	1.14705e-21
zym1	1228.59	-2.50798	0.148268	-16.9152	3.47884e-64	2.18499e-62
hop1	223.917	-2.50792	0.141725	-17.6958	4.52063e-70	3.24231e-68
rec8	1074.01	-2.50598	0.064004	-39.1535	0	0
INT_0_5074	60.1378	-2.50289	0.226753	-11.038	2.50675e-28	5.81786e-27
INT_0_5008	348.317	-2.48696	0.133702	-18.6008	3.16345e-77	2.49419e-75
INT_0_4298	174.132	-2.48663	0.157959	-15.7422	7.76657e-56	4.09199e-54
INT_0_3232	79.1892	-2.48134	0.202328	-12.2639	1.41446e-34	4.20444e-33
SPNCRNA.850	54.6409	-2.46176	0.227444	-10.8236	2.66169e-27	5.7793e-26
opt3	665.849	-2.4484	0.100251	-24.4228	9.78272e-132	1.6232e-129
INT_0_3097	314.474	-2.43173	0.120522	-20.1767	1.56995e-90	1.51767e-88
INT_0_2646	281.719	-2.43108	0.112434	-21.6222	1.11018e-103	1.28561e-101
mug108	614.276	-2.42805	0.180988	-13.4155	4.90443e-41	1.73639e-39
SPCC757.02c	117.577	-2.42735	0.220813	-10.9928	4.13821e-28	9.52475e-27
SPNCRNA.1613	59.9564	-2.4262	0.227345	-10.6719	1.37803e-26	2.90144e-25
INT_0_5060	113.52	-2.41567	0.210188	-11.4929	1.4324e-30	3.65229e-29
INT_0_5430	52.5063	-2.38902	0.26806	-8.91224	5.00096e-19	7.01965e-18
SPNCRNA.1696	3710.44	-2.38891	0.0785542	-30.4109	3.93927e-203	9.95293e-201
SPAC4H3.08	666.895	-2.38255	0.10235	-23.2784	7.34361e-120	1.06025e-117
SPCC338.18	308.25	-2.37738	0.164291	-14.4705	1.86021e-47	7.92334e-46
INT_0_5630	66.6728	-2.37291	0.215067	-11.0334	2.63846e-28	6.11079e-27
INT_0_3135	184.346	-2.36997	0.199091	-11.904	1.12859e-32	3.1445e-31
SPNCRNA.1405	95.8302	-2.36194	0.215047	-10.9834	4.59453e-28	1.05532e-26
INT_0_1672	47.9145	-2.35688	0.262065	-8.99347	2.39539e-19	3.40532e-18
SPNCRNA.1271	321.518	-2.35681	0.139083	-16.9454	2.08169e-64	1.32241e-62
INT_0_1128	71.7816	-2.34063	0.198635	-11.7835	4.74568e-32	1.27434e-30
INT_0_5248	114.951	-2.33788	0.176091	-13.2766	3.16484e-40	1.09606e-38
ssm4	1714.87	-2.33635	0.0861644	-27.115	6.54496e-162	1.39924e-159
pcm2	42.6885	-2.32451	0.252603	-9.20225	3.50539e-20	5.26614e-19
INT_0_4439	261.071	-2.31835	0.116157	-19.9587	1.25948e-88	1.19672e-86
SPNCRNA.532	2683.1	-2.30222	0.0904202	-25.4614	5.28048e-143	1.02988e-140
INT_0_5216	289.978	-2.30082	0.124686	-18.4529	4.93977e-76	3.81357e-74
SPBC28E12.02	37.9819	-2.28899	0.249103	-9.18894	3.96731e-20	5.92008e-19
INT_0_5900	90.1621	-2.28062	0.210124	-10.8537	1.91538e-27	4.21649e-26
INT_0_5767	116.474	-2.27568	0.170519	-13.3456	1.25579e-40	4.40399e-39
INT_0_5734	88.9206	-2.27281	0.188528	-12.0555	1.81328e-33	5.15556e-32
INT_0_5056	404.044	-2.26945	0.109429	-20.7391	1.53661e-95	1.61155e-93
mek1	497.121	-2.24442	0.088648	-25.3183	2.00893e-141	3.72221e-139
INT_0_3103	136.908	-2.24319	0.153921	-14.5736	4.13335e-48	1.80198e-46
mug8	5027.7	-2.2375	0.065553	-34.1327	2.41663e-255	7.67589e-253
SPNCRNA.750	52.1092	-2.21877	0.225243	-9.85057	6.8154e-23	1.17286e-21
INT_0_1180	72.0045	-2.21561	0.199052	-11.1308	8.88037e-29	2.10497e-27
mel1	66.8604	-2.20759	0.21463	-10.2856	8.18438e-25	1.60752e-23
SPCC417.04	147.844	-2.20319	0.146769	-15.0113	6.18808e-51	2.90265e-49
SPNCRNA.1211	169.645	-2.18128	0.142561	-15.3007	7.56368e-53	3.68796e-51
SPAC29A4.22	147.249	-2.18098	0.249228	-8.75095	2.11567e-18	2.844e-17
mug28	122.986	-2.16447	0.199555	-10.8465	2.07177e-27	4.54277e-26
SPBPB2B2.08	84.0179	-2.16338	0.18393	-11.7619	6.13106e-32	1.63451e-30
INT_0_2745	109.386	-2.16258	0.179799	-12.0277	2.54017e-33	7.20385e-32
INT_0_3842	123.171	-2.15209	0.152809	-14.0835	4.79561e-45	1.94572e-43
INT_0_6128	188.058	-2.1296	0.228782	-9.30844	1.29728e-20	2.00304e-19
INT_0_4156	35.9673	-2.12634	0.259595	-8.19101	2.5904e-16	2.93253e-15
lsd90	2960.18	-2.1213	0.0537586	-39.4597	0	0
INT_0_2807	38.9057	-2.11029	0.258023	-8.17868	2.8698e-16	3.24223e-15
INT_0_3340	30.64	-2.10702	0.268008	-7.86179	3.78674e-15	3.91238e-14
INT_0_2609	34.5304	-2.10525	0.251075	-8.38493	5.0755e-17	6.0802e-16
INT_0_5529	105.391	-2.10188	0.16041	-13.1032	3.15592e-39	1.05676e-37
INT_0_5299	146.898	-2.10128	0.140499	-14.9558	1.428e-50	6.58717e-49
INT_0_5685	274.251	-2.09896	0.144176	-14.5583	5.17338e-48	2.22056e-46
SPNCRNA.451	64.782	-2.09184	0.224766	-9.30675	1.31805e-20	2.03229e-19
INT_0_5095	104.662	-2.08971	0.171965	-12.152	5.59826e-34	1.60816e-32
INT_0_6062	37.3841	-2.08949	0.249996	-8.35808	6.37462e-17	7.57122e-16
INT_0_2477	262.243	-2.07554	0.150056	-13.8318	1.63879e-43	6.39242e-42
meu3	1088.39	-2.07337	0.120072	-17.2677	8.22898e-67	5.47794e-65
INT_0_5918	227.319	-2.07269	0.126235	-16.4193	1.39203e-60	8.18796e-59
INT_0_5477	67.2435	-2.07267	0.248667	-8.33512	7.74183e-17	9.1657e-16
SPNCRNA.632	34.7788	-2.07256	0.248956	-8.32503	8.43099e-17	9.90775e-16
INT_0_160	105.437	-2.06951	0.189485	-10.9218	9.07078e-28	2.04543e-26
INT_0_2444	522.185	-2.06568	0.125181	-16.5016	3.57527e-61	2.1369e-59
INT_0_5062	40.4815	-2.06167	0.259678	-7.93934	2.03263e-15	2.14798e-14
rec15	52.6602	-2.06124	0.220806	-9.33507	1.00925e-20	1.56265e-19
INT_0_3368	59.7754	-2.05747	0.211871	-9.71095	2.70811e-22	4.52042e-21
SPAC9G1.14	60.0867	-2.0483	0.216748	-9.45013	3.38401e-21	5.40518e-20
INT_0_1825	213.358	-2.04619	0.138075	-14.8194	1.09728e-49	4.99938e-48
mug147	1075.74	-2.02525	0.0568274	-35.6386	3.53887e-278	1.26908e-275
SPBTRNAARG.05	30.8521	-2.02099	0.266234	-7.59102	3.17405e-14	3.02623e-13
SPNCRNA.1020	113.68	-2.01485	0.154034	-13.0806	4.25245e-39	1.4154e-37
SPNCRNA.1401	40.4354	-2.01418	0.242408	-8.30907	9.6457e-17	1.12875e-15
INT_0_3760	302.862	-2.01375	0.103518	-19.4532	2.73913e-84	2.43607e-82
INT_0_5456	124.387	-2.00216	0.161801	-12.3742	3.60371e-35	1.08865e-33
prl67	129.362	-1.99957	0.151801	-13.1723	1.2661e-39	4.31755e-38
SPBC19C7.04c	2788.09	-1.99837	0.0840989	-23.7622	8.22599e-125	1.28801e-122
SPNCRNA.1526	103.774	-1.99232	0.171235	-11.635	2.73454e-31	7.11941e-30
SPNCRNA.714	37.7645	-1.99176	0.243095	-8.19333	2.54093e-16	2.87946e-15
INT_0_6056	38.4932	-1.99148	0.276533	-7.20159	5.95152e-13	5.10517e-12
INT_0_5672	165.457	-1.99131	0.12931	-15.3995	1.64857e-53	8.21845e-52
INT_0_6038	35.6872	-1.9909	0.253309	-7.85958	3.85436e-15	3.97854e-14
INT_0_3674	53.1409	-1.99062	0.21172	-9.40211	5.34773e-21	8.44471e-20
INT_0_2163	109.084	-1.98823	0.162944	-12.2019	3.03495e-34	8.85552e-33
INT_0_1874	34.2751	-1.9871	0.254166	-7.8181	5.36279e-15	5.46454e-14
INT_0_5858	803.623	-1.98356	0.0912091	-21.7474	7.30909e-105	8.55318e-103
INT_0_5261	103.321	-1.98205	0.180478	-10.9822	4.65355e-28	1.06667e-26
SPNCRNA.955	112.253	-1.97624	0.194107	-10.1812	2.40596e-24	4.57997e-23
SPCC1739.08c	457.494	-1.97368	0.114828	-17.1882	3.25403e-66	2.14054e-64
INT_0_4527	27.9016	-1.96952	0.272235	-7.23462	4.66848e-13	4.03573e-12
SPNCRNA.824	61.0593	-1.96245	0.200169	-9.80393	1.08291e-22	1.84644e-21
SPBC1271.09	2600.13	-1.96028	0.0531003	-36.9166	2.50287e-298	9.59461e-296
SPAPB1A11.02	36.353	-1.95608	0.247318	-7.90916	2.59127e-15	2.71254e-14
INT_0_3762	403.254	-1.95324	0.139094	-14.0426	8.54684e-45	3.4551e-43
SPAPB17E12.09	45.9907	-1.95236	0.222019	-8.79366	1.4476e-18	1.97218e-17
SPAC4F10.17	266.628	-1.94583	0.173141	-11.2384	2.64046e-29	6.36747e-28
INT_0_5935	78.7075	-1.94078	0.198767	-9.76411	1.60519e-22	2.71199e-21
inv1	744.853	-1.93922	0.0805941	-24.0616	6.30854e-128	1.03135e-125
meu32	227.868	-1.93906	0.131473	-14.7488	3.134e-49	1.40487e-47
SPNCRNA.1378	64.3013	-1.93892	0.206993	-9.36705	7.459e-21	1.16791e-19
INT_0_2993	108.331	-1.93707	0.1587	-12.2058	2.89407e-34	8.48901e-33
INT_0_2317	36.7269	-1.93389	0.258138	-7.4917	6.79891e-14	6.30388e-13
SPNCRNA.1085	61.9597	-1.93367	0.200257	-9.65598	4.63716e-22	7.63722e-21
SPNCRNA.1144	50.1405	-1.9336	0.261692	-7.38883	1.48128e-13	1.33231e-12
INT_0_2078	77.7551	-1.93075	0.265007	-7.28564	3.20139e-13	2.80899e-12
INT_0_2955	531.762	-1.92604	0.0816097	-23.6007	3.79501e-123	5.62522e-121
SPBPB2B2.07c	33.2314	-1.92323	0.261118	-7.36536	1.76676e-13	1.57886e-12
INT_0_884	30.9407	-1.92288	0.276439	-6.95588	3.50374e-12	2.7862e-11
INT_0_3565	39.464	-1.92165	0.234948	-8.17904	2.86111e-16	3.23571e-15
ppk31	406.271	-1.91026	0.117224	-16.2958	1.05782e-59	6.09316e-58
SPNCRNA.566	25.89	-1.90831	0.275781	-6.91966	4.52734e-12	3.567e-11
INT_0_5015	83.514	-1.90792	0.180427	-10.5744	3.9149e-26	8.10464e-25
SPNCRNA.1206	408.15	-1.90596	0.119143	-15.9973	1.33401e-57	7.45234e-56
INT_0_878	38.0674	-1.90407	0.2402	-7.92701	2.24491e-15	2.36332e-14
mug1	1496.95	-1.89987	0.0537326	-35.358	7.56704e-274	2.62884e-271
INT_0_6019	87.8149	-1.89622	0.170065	-11.15	7.16124e-29	1.7084e-27
INT_0_4945	316.504	-1.89135	0.128109	-14.7636	2.51546e-49	1.13216e-47
INT_0_5680	43.0075	-1.88565	0.23735	-7.94459	1.94833e-15	2.06281e-14
mcp3	1166.63	-1.88487	0.0595981	-31.6263	1.60427e-219	4.45867e-217
INT_0_6121	289.007	-1.88384	0.125754	-14.9803	9.88239e-51	4.57761e-49
INT_0_1644	338.648	-1.88359	0.10568	-17.8234	4.64872e-71	3.37777e-69
SPNCRNA.1137	92.3112	-1.88302	0.188371	-9.99635	1.58111e-23	2.86762e-22
INT_0_2766	37.3024	-1.87545	0.237973	-7.88095	3.249e-15	3.37247e-14
INT_0_3186	121.769	-1.87524	0.232174	-8.07689	6.64394e-16	7.29849e-15
INT_0_3148	85.3461	-1.87016	0.187008	-10.0004	1.51717e-23	2.76045e-22
SPBTRNAASN.04	41.624	-1.8584	0.237392	-7.8284	4.94106e-15	5.03943e-14
SPAPB24D3.07c	4902.25	-1.85461	0.0617539	-30.0323	3.72191e-198	9.19477e-196
INT_0_5688	58.6906	-1.854	0.201019	-9.22301	2.8887e-20	4.35736e-19
INT_0_2682	45.8994	-1.85376	0.2199	-8.42999	3.45709e-17	4.23265e-16
INT_0_5227	64.2918	-1.85284	0.235892	-7.85461	4.01021e-15	4.12409e-14
SPNCRNA.1135	49.422	-1.85046	0.236708	-7.81747	5.38969e-15	5.48692e-14
SPNCRNA.538	389.939	-1.84292	0.101609	-18.1374	1.61591e-73	1.20565e-71
mug9	504.782	-1.83825	0.0968853	-18.9735	2.82716e-80	2.36312e-78
INT_0_4941	113.409	-1.83806	0.157837	-11.6453	2.42499e-31	6.32832e-30
INT_0_5937	64.9319	-1.83442	0.200212	-9.16236	5.07752e-20	7.52624e-19
INT_0_2994	30.9212	-1.82943	0.260302	-7.02812	2.09341e-12	1.69748e-11
INT_0_5484	93.3875	-1.82923	0.169137	-10.815	2.92158e-27	6.33122e-26
meu13	110.153	-1.82846	0.178608	-10.2372	1.35028e-24	2.61974e-23
INT_0_1883	108.573	-1.82607	0.174507	-10.4642	1.26151e-25	2.54063e-24
INT_0_5618	82.7204	-1.82473	0.2212	-8.24925	1.59394e-16	1.82868e-15
INT_0_2770	212.953	-1.82233	0.11611	-15.6949	1.63921e-55	8.55543e-54
INT_0_5144	98.4583	-1.81955	0.198812	-9.15209	5.58432e-20	8.26643e-19
SPNCRNA.1106	169.145	-1.81787	0.135165	-13.4493	3.1076e-41	1.12433e-39
INT_0_2881	35.7336	-1.81547	0.245284	-7.40152	1.34639e-13	1.21393e-12
INT_0_5853	153.071	-1.8131	0.134854	-13.4449	3.29747e-41	1.18457e-39
INT_0_3616	70.7048	-1.81077	0.1968	-9.20109	3.54351e-20	5.30906e-19
INT_0_4702	30.6618	-1.80984	0.261099	-6.93163	4.16004e-12	3.28927e-11
INT_0_6094	34.6229	-1.80259	0.249478	-7.22544	4.99481e-13	4.30779e-12
INT_0_4701	40.3721	-1.79494	0.234174	-7.66498	1.78864e-14	1.73511e-13
INT_0_219	50.127	-1.79301	0.218586	-8.20279	2.34874e-16	2.66711e-15
SPNCRNA.1589	222.718	-1.79288	0.111576	-16.0686	4.23548e-58	2.37807e-56
SPNCRNA.139	46.0032	-1.79228	0.260598	-6.87757	6.08822e-12	4.72645e-11
INT_0_4816	36.2752	-1.79112	0.250653	-7.14584	8.94457e-13	7.5388e-12
INT_0_1873	31.8099	-1.78975	0.255225	-7.01244	2.3419e-12	1.89207e-11
ecl1	4048.21	-1.78208	0.089352	-19.9445	1.67334e-88	1.57649e-86
INT_0_5604	36.363	-1.78111	0.249943	-7.12604	1.033e-12	8.66056e-12
INT_0_4631	101.346	-1.78031	0.163112	-10.9147	9.80876e-28	2.20737e-26
dli1	308.928	-1.77004	0.095421	-18.5498	8.18395e-77	6.40711e-75
INT_0_3959	21.8322	-1.76836	0.283074	-6.247	4.18406e-10	2.75558e-09
SPAC23H3.15c	2453.68	-1.76827	0.0855829	-20.6615	7.69927e-95	7.92525e-93
INT_0_5736	41.6757	-1.76585	0.238507	-7.40375	1.32387e-13	1.19752e-12
SPAC869.09	134.853	-1.7635	0.240275	-7.3395	2.14398e-13	1.90677e-12
SPNCRNA.852	88.4359	-1.76264	0.170397	-10.3443	4.44015e-25	8.76752e-24
SPCTRNAPHE.05	24.2719	-1.76157	0.285285	-6.17479	6.62522e-10	4.27467e-09
INT_0_5591	74.0441	-1.7613	0.208237	-8.45816	2.71638e-17	3.34789e-16
INT_0_1879	179.655	-1.75796	0.135488	-12.975	1.69656e-38	5.54724e-37
meu19	1334.71	-1.75639	0.0923171	-19.0256	1.047e-80	8.81779e-79
INT_0_3400	58.6336	-1.75024	0.230377	-7.59727	3.02446e-14	2.89106e-13
INT_0_2726	40.2488	-1.74933	0.287618	-6.08212	1.18601e-09	7.45331e-09
INT_0_5204	468.901	-1.74864	0.104274	-16.7696	4.07212e-63	2.50109e-61
INT_0_623	43.2594	-1.74591	0.245339	-7.11632	1.10845e-12	9.2651e-12
INT_0_3412	39.3754	-1.74511	0.238159	-7.32751	2.34467e-13	2.08027e-12
INT_0_6049	42.3185	-1.74126	0.225783	-7.7121	1.23767e-14	1.21333e-13
INT_0_3349	28.7417	-1.73809	0.27176	-6.39568	1.59831e-10	1.08942e-09
INT_0_3869	176.098	-1.73802	0.154193	-11.2718	1.80924e-29	4.38198e-28
cao2	658.96	-1.73745	0.0998846	-17.3946	9.07343e-68	6.1883e-66
INT_0_567	85.0999	-1.73573	0.174383	-9.95356	2.43316e-23	4.33485e-22
INT_0_1729	577.582	-1.7331	0.0802951	-21.5842	2.5309e-103	2.90062e-101
INT_0_6158	312.464	-1.73151	0.0959471	-18.0465	8.40258e-73	6.22743e-71
INT_0_5457	36.9567	-1.72886	0.242791	-7.12078	1.07318e-12	8.99063e-12
INT_0_3514	50.2943	-1.72714	0.221982	-7.78052	7.22271e-15	7.22726e-14
INT_0_6136	272.621	-1.72531	0.144926	-11.9048	1.11782e-32	3.12231e-31
SPNCRNA.405	232.986	-1.72346	0.114866	-15.0041	6.90605e-51	3.22582e-49
INT_0_3029	80.6879	-1.71868	0.177119	-9.70351	2.91288e-22	4.84767e-21
INT_0_3741	151.557	-1.71478	0.17797	-9.63524	5.67573e-22	9.30636e-21
SPBC2F12.05c	18684.3	-1.71227	0.054174	-31.6069	2.96934e-219	8.05125e-217
INT_0_3940	172.967	-1.71213	0.14451	-11.8479	2.20682e-32	6.07257e-31
SPBC24C6.09c	476.727	-1.70954	0.0913043	-18.7236	3.18067e-78	2.56228e-76
INT_0_2552	126.243	-1.70382	0.189729	-8.98028	2.70086e-19	3.8249e-18
SPNCRNA.1107	130.15	-1.70375	0.16949	-10.0522	8.98215e-24	1.66424e-22
INT_0_2899	136.092	-1.70367	0.137818	-12.3617	4.21131e-35	1.26533e-33
SPNCRNA.1523	307.247	-1.6891	0.100044	-16.8836	5.94454e-64	3.71267e-62
SPBC1652.01	5487.16	-1.68883	0.050485	-33.4522	2.39159e-245	7.18576e-243
INT_0_3410	95.8087	-1.68815	0.162346	-10.3984	2.52027e-25	5.00319e-24
INT_0_5584	81.6479	-1.68566	0.226817	-7.4318	1.07129e-13	9.77795e-13
INT_0_1950	31.7394	-1.68261	0.246422	-6.82816	8.60086e-12	6.58057e-11
INT_0_2998	99.565	-1.67713	0.164012	-10.2257	1.5211e-24	2.93068e-23
SPAC637.03	1334.2	-1.66704	0.0604924	-27.5578	3.56783e-167	7.93271e-165
SPBPB2B2.06c	897.037	-1.66544	0.0809586	-20.5715	4.94236e-94	4.99493e-92
INT_0_2540	55.2885	-1.66329	0.204806	-8.1213	4.61223e-16	5.12229e-15
INT_0_3839	74.4343	-1.66132	0.182575	-9.09938	9.08493e-20	1.32891e-18
SPNCRNA.983	39.8313	-1.66017	0.260512	-6.37274	1.85683e-10	1.25791e-09
INT_0_5333	77.2999	-1.65921	0.197637	-8.39523	4.64973e-17	5.60033e-16
frp2	447.594	-1.65905	0.0823938	-20.1356	3.59869e-90	3.44885e-88
spn5	147.374	-1.65887	0.156643	-10.5902	3.31028e-26	6.89146e-25
INT_0_5801	277.207	-1.65585	0.105245	-15.7332	8.9589e-56	4.69793e-54
INT_0_4458	102.991	-1.65111	0.164806	-10.0185	1.26352e-23	2.31792e-22
INT_0_5643	430.365	-1.64823	0.0896899	-18.377	2.00748e-75	1.53912e-73
SPBTRNALEU.06	19.4029	-1.6471	0.288569	-5.70782	1.1443e-08	6.41833e-08
INT_0_3696	45.1519	-1.64349	0.244008	-6.73539	1.63489e-11	1.21735e-10
INT_0_473	35.929	-1.64269	0.24777	-6.62991	3.35891e-11	2.439e-10
INT_0_2217	93.3078	-1.64025	0.195372	-8.39556	4.63679e-17	5.5908e-16
INT_0_5936	50.3533	-1.63724	0.215596	-7.59399	3.10197e-14	2.96111e-13
INT_0_2744	25.9129	-1.63688	0.276194	-5.92655	3.09357e-09	1.84304e-08
INT_0_4877	37.4414	-1.63478	0.23229	-7.03766	1.9549e-12	1.59097e-11
INT_0_1124	63.8834	-1.63091	0.199866	-8.16001	3.34991e-16	3.75477e-15
INT_0_6084	177.238	-1.62957	0.146323	-11.1368	8.30537e-29	1.97288e-27
SPNCRNA.264	103.956	-1.62793	0.180659	-9.01106	2.04069e-19	2.91598e-18
INT_0_5208	321.501	-1.62761	0.122077	-13.3327	1.49436e-40	5.22415e-39
SPAC869.06c	255.88	-1.62709	0.203211	-8.00693	1.17605e-15	1.2718e-14
rti1	104.644	-1.62584	0.162643	-9.99635	1.58123e-23	2.86762e-22
INT_0_3658	59.5216	-1.62304	0.194954	-8.32522	8.41709e-17	9.90188e-16
SPNCRNA.1470	86.1166	-1.62155	0.173635	-9.33885	9.73845e-21	1.50993e-19
INT_0_4122	173.194	-1.62081	0.124952	-12.9715	1.77573e-38	5.7891e-37
INT_0_4402	27.9403	-1.62	0.265394	-6.10412	1.03369e-09	6.53296e-09
INT_0_2649	59.9142	-1.61925	0.2236	-7.24174	4.42969e-13	3.83826e-12
SPBC21C3.19	3832.72	-1.61443	0.0794928	-20.3092	1.06654e-91	1.06818e-89
SPNCRNA.1539	53.5883	-1.6056	0.199515	-8.04752	8.44896e-16	9.19951e-15
INT_0_2973	74.2326	-1.60113	0.198626	-8.06106	7.56331e-16	8.26758e-15
SPNCRNA.1632	40.727	-1.59944	0.233903	-6.83805	8.02795e-12	6.17624e-11
INT_0_1212	28.4334	-1.59446	0.261712	-6.09243	1.11209e-09	7.01652e-09
INT_0_5183	74.1058	-1.59417	0.186586	-8.54387	1.29797e-17	1.63785e-16
INT_0_859	83.917	-1.59352	0.177053	-9.00027	2.2517e-19	3.21336e-18
SPBTRNALYS.09	24.2135	-1.59066	0.267855	-5.93851	2.87618e-09	1.71998e-08
SPAC4H3.03c	323.654	-1.58735	0.0943403	-16.8257	1.58053e-63	9.76153e-62
INT_0_5527	134.456	-1.58681	0.133934	-11.8477	2.21273e-32	6.07381e-31
INT_0_5295	196.221	-1.58524	0.118325	-13.3973	6.27087e-41	2.21312e-39
INT_0_2278	178.971	-1.58414	0.158482	-9.99567	1.59202e-23	2.88248e-22
INT_0_530	33.2727	-1.58101	0.239425	-6.60338	4.01884e-11	2.90113e-10
SPNCRNA.803	158.496	-1.58073	0.129468	-12.2095	2.76732e-34	8.16029e-33
INT_0_5824	4244.1	-1.57987	0.0369216	-42.7899	0	0
INT_0_5869	82.5664	-1.57825	0.168914	-9.3435	9.32034e-21	1.44713e-19
INT_0_5631	76.1831	-1.57742	0.176657	-8.92932	4.28637e-19	6.0395e-18
INT_0_1654	290.891	-1.57536	0.123013	-12.8064	1.50916e-37	4.83496e-36
INT_0_2405	27.4391	-1.5716	0.257577	-6.10147	1.05098e-09	6.63852e-09
INT_0_1777	26.3358	-1.57126	0.265308	-5.9224	3.17284e-09	1.88623e-08
INT_0_3014	126.76	-1.56898	0.196235	-7.9954	1.29157e-15	1.38594e-14
INT_0_1769	85.0395	-1.56721	0.173117	-9.05285	1.39279e-19	2.00825e-18
SPNCRNA.1438	42.8843	-1.56575	0.272489	-5.7461	9.13268e-09	5.17472e-08
INT_0_5770	31.1601	-1.56224	0.252979	-6.17538	6.60062e-10	4.26127e-09
byr2	1842.38	-1.56217	0.0603149	-25.9002	6.62997e-148	1.3401e-145
INT_0_6137	398.056	-1.56133	0.100903	-15.4736	5.23108e-54	2.61954e-52
INT_0_1471	113.402	-1.55851	0.145463	-10.7142	8.73379e-27	1.86003e-25
INT_0_5175	232.536	-1.55675	0.112428	-13.8466	1.33306e-43	5.21817e-42
SPNCRNA.1542	117.233	-1.55649	0.151686	-10.2613	1.05322e-24	2.05776e-23
INT_0_5647	2055.31	-1.55616	0.0694482	-22.4075	3.32855e-111	4.15769e-109
str3	218.215	-1.55592	0.248185	-6.26919	3.62924e-10	2.403e-09
SPNCRNA.243	112.423	-1.55564	0.17114	-9.0899	9.91279e-20	1.44241e-18
INT_0_5609	108.345	-1.5529	0.154604	-10.0444	9.72215e-24	1.79537e-22
INT_0_5134	18.1755	-1.55289	0.289527	-5.36356	8.15979e-08	4.10835e-07
INT_0_2891	146.334	-1.54983	0.144543	-10.7223	7.99791e-27	1.70658e-25
SPNCRNA.758	36.1334	-1.54943	0.238454	-6.49783	8.14843e-11	5.72967e-10
INT_0_2760	36.3189	-1.54926	0.234141	-6.61678	3.67096e-11	2.6557e-10
INT_0_6067	83.3551	-1.54699	0.183899	-8.41218	4.02461e-17	4.88979e-16
INT_0_6118	78.0554	-1.54686	0.210614	-7.34454	2.06468e-13	1.83772e-12
SPNCRNA.1637	72.913	-1.54663	0.184397	-8.38752	4.96499e-17	5.95424e-16
INT_0_3308	144.894	-1.54602	0.129291	-11.9577	5.91637e-33	1.66935e-31
INT_0_1884	68.4154	-1.54367	0.183661	-8.40496	4.2801e-17	5.17194e-16
INT_0_4517	323.616	-1.5389	0.0986675	-15.5968	7.64846e-55	3.91834e-53
SPNCRNA.707	58.2457	-1.53864	0.195857	-7.85594	3.9677e-15	4.09173e-14
SPAPB1A11.03	70.8955	-1.53797	0.204878	-7.50678	6.0598e-14	5.64684e-13
rep1	628.062	-1.53778	0.0826378	-18.6087	2.72998e-77	2.1834e-75
SPCTRNAPHE.04	35.1144	-1.53394	0.238284	-6.43745	1.21499e-10	8.37906e-10
INT_0_2027	54.6253	-1.53314	0.2398	-6.39341	1.62228e-10	1.10508e-09
INT_0_5273	166.43	-1.53142	0.178983	-8.55622	1.16629e-17	1.47673e-16
SPNCRNA.486	32.0322	-1.52781	0.247773	-6.16618	6.99603e-10	4.49826e-09
INT_0_1267	36.0324	-1.52674	0.258829	-5.89864	3.66512e-09	2.16269e-08
SPNCRNA.757	37.332	-1.52455	0.265483	-5.74255	9.3262e-09	5.27899e-08
INT_0_3604	27.3445	-1.52446	0.272619	-5.59189	2.24615e-08	1.20747e-07
SPNCRNA.950	71.7439	-1.52189	0.179697	-8.46923	2.47024e-17	3.05809e-16
INT_0_4442	47.5276	-1.51472	0.223461	-6.77845	1.21469e-11	9.13647e-11
INT_0_1104	62.6733	-1.51444	0.189901	-7.97489	1.52513e-15	1.62714e-14
SPACUNK4.17	2018.7	-1.51423	0.102851	-14.7226	4.61448e-49	2.05197e-47
INT_0_4894	85.8721	-1.51393	0.17501	-8.65054	5.12574e-18	6.70387e-17
INT_0_5017	41.7719	-1.51164	0.223889	-6.75173	1.46094e-11	1.09222e-10
SPAC15E1.02c	587.947	-1.5097	0.132603	-11.3851	4.96306e-30	1.23709e-28
INT_0_2452	320.92	-1.50807	0.101297	-14.8876	3.96636e-50	1.82207e-48
SPAC27D7.09c	5108.12	-1.50624	0.0870465	-17.3039	4.39641e-67	2.94427e-65
INT_0_5892	155.512	-1.50521	0.124117	-12.1274	7.56276e-34	2.16689e-32
INT_0_5355	313.685	-1.50021	0.093103	-16.1134	2.05255e-58	1.15828e-56
INT_0_3440	187.591	-1.49474	0.126736	-11.7941	4.18417e-32	1.12901e-30
INT_0_4665	68.6714	-1.49212	0.210371	-7.09278	1.31441e-12	1.08885e-11
SPBC1685.12c	817.418	-1.4908	0.0649678	-22.9467	1.59064e-116	2.1305e-114
INT_0_5689	139.727	-1.49053	0.155925	-9.55931	1.18545e-21	1.9267e-20
INT_0_619	77.9416	-1.48886	0.177977	-8.36544	5.98911e-17	7.14388e-16
SPBC660.05	380.564	-1.48641	0.120992	-12.2853	1.08682e-34	3.24791e-33
INT_0_5223	115.764	-1.48581	0.144843	-10.2581	1.08867e-24	2.12329e-23
INT_0_2750	117.779	-1.48551	0.146416	-10.1458	3.45863e-24	6.57257e-23
SPNCRNA.1554	170.085	-1.48241	0.15109	-9.81145	1.00518e-22	1.72182e-21
INT_0_1921	65.6279	-1.48059	0.212288	-6.97444	3.07092e-12	2.45254e-11
SPBPB21E7.11	130.474	-1.48015	0.203326	-7.27969	3.3459e-13	2.92195e-12
INT_0_4390	60.6625	-1.47749	0.250895	-5.88889	3.88806e-09	2.2906e-08
SPNCRNA.1653	464.632	-1.47282	0.0858253	-17.1606	5.2334e-66	3.40232e-64
INT_0_6130	95.8325	-1.4702	0.216515	-6.79029	1.11905e-11	8.46866e-11
INT_0_2580	204.928	-1.47016	0.158697	-9.26396	1.96989e-20	3.00401e-19
INT_0_4168	24.0219	-1.46521	0.271915	-5.3885	7.10472e-08	3.59669e-07
INT_0_481	45.6244	-1.4652	0.211009	-6.94379	3.81727e-12	3.02902e-11
INT_0_5883	57.0229	-1.46286	0.192635	-7.59395	3.10308e-14	2.96111e-13
INT_0_3328	55.0289	-1.46157	0.211827	-6.8998	5.20769e-12	4.06844e-11
INT_0_5151	126.106	-1.46124	0.151485	-9.64611	5.10541e-22	8.39598e-21
INT_0_2629	251.796	-1.46015	0.103215	-14.1466	1.95915e-45	8.03685e-44
INT_0_3997	47.394	-1.45906	0.22553	-6.46949	9.83328e-11	6.84769e-10
INT_0_5738	20.3894	-1.45803	0.289916	-5.02916	4.9264e-07	2.2137e-06
INT_0_5679	23.2578	-1.45678	0.270187	-5.39173	6.97828e-08	3.53751e-07
INT_0_5697	56.299	-1.45407	0.202727	-7.17256	7.36103e-13	6.25153e-12
SPNCRNA.602	52.6095	-1.45301	0.234011	-6.20913	5.32803e-10	3.46587e-09
SPBTRNALEU.07	23.6471	-1.45231	0.275814	-5.26555	1.39774e-07	6.80624e-07
SPAC1142.09	32.1677	-1.45065	0.247996	-5.84951	4.93015e-09	2.86955e-08
INT_0_4055	100.97	-1.45032	0.161253	-8.99404	2.38316e-19	3.39227e-18
INT_0_4086	50.1273	-1.44817	0.20602	-7.02928	2.07601e-12	1.6846e-11
SPATRNAPRO.02	77.5291	-1.44386	0.173346	-8.32938	8.12655e-17	9.59054e-16
INT_0_1532	47.2575	-1.44184	0.234856	-6.13926	8.29091e-10	5.28801e-09
INT_0_2974	16.4324	-1.44102	0.297878	-4.83762	1.31402e-06	5.55012e-06
mei3	38.5224	-1.43866	0.246521	-5.83586	5.35151e-09	3.1002e-08
SPAC1F8.02c	21.5732	-1.43671	0.274557	-5.23285	1.66919e-07	8.06101e-07
INT_0_2968	381.202	-1.43568	0.113945	-12.5998	2.11807e-36	6.55894e-35
SPNCRNA.999	80.3577	-1.43324	0.197952	-7.24032	4.4764e-13	3.87571e-12
rdh54	2457.13	-1.43284	0.0406911	-35.2127	1.27824e-271	4.30612e-269
SPAC23H4.05c	157.49	-1.43283	0.126217	-11.3521	7.2385e-30	1.79221e-28
trp663	33.9957	-1.43075	0.247685	-5.77649	7.62758e-09	4.35744e-08
INT_0_2353	256.748	-1.42796	0.111061	-12.8574	7.81225e-38	2.52467e-36
INT_0_4948	111.91	-1.42781	0.143995	-9.91571	3.5572e-23	6.28703e-22
SPNCRNA.1427	23.8566	-1.42768	0.263522	-5.41768	6.03789e-08	3.08754e-07
INT_0_6005	28.9293	-1.4262	0.256069	-5.5696	2.55325e-08	1.36137e-07
SPAC1F7.06	108.652	-1.42553	0.180355	-7.90401	2.70064e-15	2.81906e-14
INT_0_3300	79.5083	-1.42411	0.175435	-8.11758	4.75578e-16	5.27119e-15
SPNCRNA.554	28.4658	-1.41906	0.255555	-5.55284	2.81059e-08	1.49285e-07
INT_0_4835	380.783	-1.41381	0.0955116	-14.8025	1.41101e-49	6.40252e-48
INT_0_5275	34.2164	-1.41292	0.274206	-5.15277	2.56665e-07	1.207e-06
INT_0_5271	73.1624	-1.41173	0.220128	-6.4132	1.42499e-10	9.7667e-10
INT_0_841	35.1968	-1.40913	0.258588	-5.44931	5.05657e-08	2.61539e-07
SPNCRNA.1071	4913.82	-1.40735	0.145439	-9.67657	3.79215e-22	6.30154e-21
INT_0_3018	96.8512	-1.40682	0.16523	-8.51429	1.6761e-17	2.10307e-16
INT_0_5947	182.719	-1.40628	0.154807	-9.08409	1.04572e-19	1.51766e-18
INT_0_2408	43.8675	-1.40493	0.232358	-6.04643	1.48089e-09	9.17162e-09
INT_0_6058	21.6628	-1.4048	0.271313	-5.17779	2.24531e-07	1.06946e-06
SPCTRNAASN.05	31.7065	-1.40433	0.245736	-5.71481	1.09826e-08	6.16948e-08
hsp9	25035.7	-1.4042	0.141774	-9.90448	3.98044e-23	6.9906e-22
INT_0_1246	88.8874	-1.40297	0.196675	-7.13343	9.78997e-13	8.22017e-12
atf21	92.7321	-1.40104	0.159724	-8.77162	1.76108e-18	2.39046e-17
SPNCRNA.990	217.76	-1.39629	0.112912	-12.3662	3.98233e-35	1.19977e-33
snu5	78.9381	-1.39588	0.229062	-6.09391	1.10187e-09	6.95595e-09
INT_0_3559	36.4521	-1.39473	0.263953	-5.28401	1.26386e-07	6.17596e-07
INT_0_3061	78.0582	-1.3941	0.174815	-7.97469	1.5277e-15	1.62832e-14
INT_0_2122	43.0963	-1.39315	0.248354	-5.60953	2.02881e-08	1.09647e-07
INT_0_560	24.8283	-1.39191	0.261962	-5.31339	1.07605e-07	5.31662e-07
INT_0_5466	425.014	-1.39141	0.0809438	-17.1899	3.16251e-66	2.09272e-64
INT_0_811	106.698	-1.38783	0.14956	-9.27942	1.70406e-20	2.60579e-19
INT_0_5132	159.729	-1.38762	0.195813	-7.08643	1.3762e-12	1.13665e-11
INT_0_671	85.6343	-1.38609	0.174822	-7.92858	2.21674e-15	2.3381e-14
INT_0_6122	63.2682	-1.3855	0.209543	-6.61201	3.79129e-11	2.73865e-10
INT_0_5322	382.808	-1.3853	0.101758	-13.6137	3.32104e-42	1.2473e-40
INT_0_4821	18.0722	-1.3831	0.284753	-4.85718	1.19069e-06	5.05803e-06
INT_0_3519	163.902	-1.38228	0.126965	-10.8871	1.328e-27	2.95267e-26
INT_0_5489	60.43	-1.38152	0.194258	-7.11178	1.14553e-12	9.5679e-12
INT_0_5080	158.551	-1.38069	0.125786	-10.9765	4.9588e-28	1.13197e-26
INT_0_1929	77.9137	-1.37921	0.169562	-8.13394	4.1555e-16	4.64289e-15
INT_0_2376	31.6985	-1.37912	0.263144	-5.24093	1.59767e-07	7.73485e-07
INT_0_805	34.6536	-1.37867	0.276803	-4.98071	6.33527e-07	2.80706e-06
INT_0_1574	119.74	-1.37582	0.17897	-7.68744	1.50107e-14	1.46124e-13
INT_0_4457	53.0468	-1.37517	0.216029	-6.36566	1.94448e-10	1.31489e-09
SPNCRNA.735	151.24	-1.37291	0.138531	-9.91055	3.74585e-23	6.60995e-22
INT_0_6100	102.94	-1.37173	0.150866	-9.09239	9.68812e-20	1.41157e-18
INT_0_2286	69.8168	-1.3708	0.181976	-7.5329	4.9627e-14	4.6518e-13
SPNCRNA.1501	592.636	-1.37071	0.0881982	-15.5412	1.82449e-54	9.21949e-53
SPBPB2B2.14c	54.7868	-1.37011	0.206139	-6.64651	3.00116e-11	2.18493e-10
INT_0_1436	284.454	-1.36994	0.0944184	-14.5092	1.05938e-47	4.52968e-46
INT_0_1765	159.081	-1.36952	0.126318	-10.8418	2.18097e-27	4.75408e-26
INT_0_2991	78.9348	-1.36944	0.181127	-7.5607	4.00892e-14	3.79618e-13
INT_0_3411	121.968	-1.36743	0.13665	-10.0068	1.42294e-23	2.5975e-22
INT_0_3129	23.1972	-1.36706	0.280177	-4.87927	1.06478e-06	4.55628e-06
SPNCRNA.875	180.154	-1.36406	0.11849	-11.5121	1.14718e-30	2.93177e-29
INT_0_1634	55.7724	-1.36353	0.21478	-6.34848	2.17451e-10	1.46155e-09
INT_0_5506	130.449	-1.36353	0.160555	-8.49258	2.02108e-17	2.52453e-16
SPNCRNA.530	2058.58	-1.36286	0.0626324	-21.7596	5.60471e-105	6.62847e-103
agl1	1660.44	-1.36276	0.097132	-14.03	1.02188e-44	4.10118e-43
INT_0_2272	4351.53	-1.36205	0.0855724	-15.917	4.83364e-57	2.64707e-55
SPNCRNA.1280	441.626	-1.36023	0.0934287	-14.559	5.1223e-48	2.20716e-46
INT_0_3879	30.8736	-1.35906	0.262185	-5.18359	2.17657e-07	1.03805e-06
SPBC1289.14	154.474	-1.35833	0.127416	-10.6606	1.55615e-26	3.27028e-25
meu7	302.282	-1.35652	0.103432	-13.1151	2.69841e-39	9.06289e-38
INT_0_2695	56.5091	-1.35616	0.218625	-6.2031	5.53623e-10	3.58661e-09
eta2	587.929	-1.35511	0.0838483	-16.1615	9.42657e-59	5.37411e-57
INT_0_997	1667.75	-1.35354	0.0694545	-19.4882	1.38386e-84	1.24068e-82
mug27	27.1476	-1.35151	0.287561	-4.6999	2.60292e-06	1.04995e-05
INT_0_4777	207.59	-1.35119	0.119298	-11.3262	9.73648e-30	2.40001e-28
INT_0_5315	27.45	-1.35	0.274237	-4.92276	8.53337e-07	3.71003e-06
INT_0_5377	43.165	-1.34656	0.224061	-6.0098	1.85751e-09	1.1315e-08
SPCC569.07	2897.66	-1.34429	0.0376906	-35.6663	1.31702e-278	4.88044e-276
INT_0_1841	25.8512	-1.34423	0.274066	-4.90476	9.35406e-07	4.04784e-06
INT_0_5436	40.0995	-1.34143	0.225071	-5.96002	2.522e-09	1.5188e-08
INT_0_5419	65.5036	-1.34087	0.21575	-6.21491	5.13551e-10	3.35241e-09
INT_0_5492	46.7244	-1.33984	0.221623	-6.04556	1.4889e-09	9.20936e-09
INT_0_4929	91.8717	-1.3396	0.166299	-8.05536	7.92447e-16	8.65386e-15
INT_0_5663	29.6557	-1.3388	0.259807	-5.15305	2.56288e-07	1.20574e-06
INT_0_1066	33.4078	-1.33808	0.251187	-5.32703	9.98298e-08	4.95229e-07
INT_0_3031	138.793	-1.33742	0.135002	-9.90669	3.89319e-23	6.84819e-22
SPNCRNA.1046	35.1386	-1.33719	0.232038	-5.76284	8.27113e-09	4.70838e-08
INT_0_3867	499.428	-1.33684	0.0762917	-17.5228	9.59949e-69	6.66985e-67
SPCPB16A4.06c	671.011	-1.3359	0.0986168	-13.5464	8.32504e-42	3.07473e-40
SPNCRNA.883	19.1661	-1.33562	0.283892	-4.70469	2.54253e-06	1.02858e-05
SPBC16D10.08c	13773.7	-1.33374	0.0447851	-29.7808	6.91902e-195	1.67215e-192
SPNCRNA.71	37.6595	-1.33187	0.251682	-5.2919	1.21049e-07	5.93344e-07
INT_0_670	28.6138	-1.32881	0.268859	-4.94241	7.7161e-07	3.37185e-06
INT_0_1207	20.0296	-1.32718	0.277341	-4.78537	1.70675e-06	7.07982e-06
INT_0_5481	125.612	-1.32469	0.141664	-9.35094	8.68722e-21	1.3564e-19
INT_0_3279	20.644	-1.32428	0.277852	-4.76614	1.8779e-06	7.73495e-06
SPCTRNALEU.12	17.5169	-1.32329	0.286713	-4.61538	3.92381e-06	1.54465e-05
INT_0_5512	303.87	-1.32225	0.116941	-11.307	1.21206e-29	2.96143e-28
INT_0_5885	58.8323	-1.32091	0.189324	-6.97698	3.01584e-12	2.41029e-11
INT_0_3992	23.8011	-1.32062	0.265272	-4.97835	6.41272e-07	2.83799e-06
INT_0_4633	56.8358	-1.31981	0.208708	-6.32373	2.55325e-10	1.70682e-09
INT_0_5576	44.9877	-1.3197	0.213951	-6.16821	6.90669e-10	4.44799e-09
INT_0_2089	358.867	-1.31934	0.0961	-13.7289	6.8199e-43	2.62342e-41
INT_0_656	24.945	-1.31613	0.289134	-4.55196	5.31479e-06	2.04162e-05
INT_0_4739	62.3846	-1.31574	0.203217	-6.47455	9.50973e-11	6.64068e-10
INT_0_5267	51.564	-1.31445	0.221358	-5.9381	2.88339e-09	1.72337e-08
INT_0_3354	51.8111	-1.31294	0.202136	-6.49534	8.28449e-11	5.81798e-10
INT_0_5764	26.7572	-1.31292	0.256677	-5.11506	3.13635e-07	1.45036e-06
INT_0_1208	287.571	-1.30924	0.13815	-9.47691	2.61933e-21	4.20189e-20
INT_0_2318	66.23	-1.30675	0.202352	-6.45781	1.0623e-10	7.3718e-10
INT_0_2589	204.846	-1.30612	0.130313	-10.0229	1.20865e-23	2.22091e-22
INT_0_6092	150.085	-1.30546	0.162481	-8.03451	9.39504e-16	1.02196e-14
INT_0_5975	43.1053	-1.30506	0.21681	-6.01938	1.75086e-09	1.07123e-08
INT_0_752	22.65	-1.30405	0.284337	-4.58629	4.51183e-06	1.75746e-05
SPNCRNA.1459	8075.17	-1.30329	0.0340841	-38.2373	0	0
INT_0_2565	26.4101	-1.30305	0.25536	-5.1028	3.34664e-07	1.53993e-06
INT_0_5602	84.6997	-1.30278	0.168065	-7.75168	9.06837e-15	9.00735e-14
INT_0_4199	135.418	-1.30175	0.16167	-8.05188	8.15307e-16	8.89477e-15
mug37	147.67	-1.2996	0.147832	-8.79103	1.48189e-18	2.01642e-17
INT_0_2003	159.469	-1.2991	0.138687	-9.36715	7.45206e-21	1.16791e-19
INT_0_3254	101.12	-1.299	0.16592	-7.82907	4.91481e-15	5.01726e-14
INT_0_4427	131.302	-1.29728	0.161515	-8.03196	9.59303e-16	1.04248e-14
SPBC725.10	2410.85	-1.29688	0.0558539	-23.2191	2.91793e-119	4.15881e-117
INT_0_2307	118.691	-1.29662	0.149016	-8.70124	3.28282e-18	4.35502e-17
INT_0_5870	73.7983	-1.29256	0.187242	-6.90316	5.08568e-12	3.97872e-11
INT_0_1867	29.7392	-1.28985	0.253503	-5.08811	3.61657e-07	1.65454e-06
INT_0_2075	29.3615	-1.28864	0.243345	-5.29552	1.18677e-07	5.82744e-07
SPBC30B4.09	816.009	-1.28705	0.0674759	-19.0742	4.13852e-81	3.53907e-79
SPNCRNA.1033	114.913	-1.28648	0.14294	-9.00013	2.25458e-19	3.21336e-18
INT_0_5761	128.61	-1.28508	0.155552	-8.26139	1.43983e-16	1.66043e-15
SPBC56F2.03	20.7258	-1.2842	0.300157	-4.27842	1.88228e-05	6.64085e-05
INT_0_5605	309.518	-1.28096	0.115135	-11.1258	9.40096e-29	2.21891e-27
INT_0_5179	42.7337	-1.28081	0.228348	-5.60903	2.03469e-08	1.09857e-07
SPNCRNA.1179	604.539	-1.28067	0.0682425	-18.7665	1.42001e-78	1.15228e-76
SPNCRNA.923	42.6881	-1.27806	0.284102	-4.49859	6.84064e-06	2.58665e-05
SPNCRNA.570	805.607	-1.27686	0.0690757	-18.485	2.72807e-76	2.12084e-74
INT_0_483	119.99	-1.27656	0.146209	-8.73106	2.52297e-18	3.36709e-17
INT_0_2637	75.7455	-1.2762	0.171865	-7.42562	1.12253e-13	1.02372e-12
INT_0_1234	48.946	-1.27575	0.211093	-6.04355	1.50756e-09	9.31088e-09
INT_0_1530	35.1685	-1.27544	0.24278	-5.25349	1.49244e-07	7.24203e-07
SPNCRNA.616	85.2899	-1.27501	0.160873	-7.92559	2.27063e-15	2.38813e-14
INT_0_1761	50.7218	-1.2747	0.197668	-6.44869	1.12824e-10	7.80013e-10
SPAC186.08c	35.1831	-1.27346	0.230016	-5.53642	3.0872e-08	1.63197e-07
INT_0_601	38.0375	-1.27329	0.221196	-5.75641	8.59201e-09	4.87831e-08
INT_0_2898	32.6207	-1.27225	0.238664	-5.33074	9.78154e-08	4.86974e-07
INT_0_5699	30.4197	-1.27081	0.246968	-5.14564	2.66616e-07	1.25062e-06
SPBC725.03	1165.04	-1.26885	0.0560826	-22.6247	2.47906e-113	3.16778e-111
INT_0_3125	104.469	-1.26493	0.161487	-7.83299	4.7639e-15	4.87215e-14
SPBPB2B2.05	430.013	-1.26418	0.124706	-10.1373	3.77565e-24	7.14129e-23
SPMITTRNAILE.01	1311.38	-1.26276	0.111678	-11.3071	1.21019e-29	2.96143e-28
INT_0_3048	110.593	-1.26188	0.160247	-7.87458	3.41879e-15	3.5454e-14
INT_0_6218	1201.4	-1.26158	0.112657	-11.1984	4.15134e-29	9.96769e-28
INT_0_5400	240.145	-1.25789	0.146746	-8.57184	1.01843e-17	1.29987e-16
INT_0_3284	86.3695	-1.25718	0.18302	-6.86906	6.46262e-12	4.99965e-11
INT_0_5583	20.2759	-1.25717	0.275667	-4.56046	5.10415e-06	1.96731e-05
INT_0_5308	17.9587	-1.25646	0.285506	-4.40084	1.07835e-05	3.95643e-05
INT_0_1667	78.4357	-1.25616	0.164208	-7.64982	2.01258e-14	1.94217e-13
INT_0_1704	40.019	-1.25557	0.246125	-5.10134	3.37254e-07	1.55056e-06
INT_0_1056	200.751	-1.25521	0.130811	-9.5956	8.34303e-22	1.36196e-20
INT_0_5756	21.4417	-1.25419	0.281146	-4.46099	8.15823e-06	3.05371e-05
INT_0_5018	27.4948	-1.25308	0.261155	-4.79822	1.60081e-06	6.68276e-06
SPNCRNA.1164	588.598	-1.24921	0.109585	-11.3994	4.20834e-30	1.0537e-28
INT_0_3375	2511.25	-1.24697	0.0564791	-22.0784	5.09336e-108	6.2223e-106
prl2	27.048	-1.24679	0.264188	-4.71931	2.36643e-06	9.61183e-06
INT_0_6141	117.351	-1.24428	0.166082	-7.49197	6.78478e-14	6.29603e-13
INT_0_2556	193.191	-1.24222	0.111456	-11.1454	7.54017e-29	1.79495e-27
INT_0_5028	27.8318	-1.24209	0.249533	-4.97766	6.43584e-07	2.84595e-06
INT_0_1247	18.892	-1.2413	0.289774	-4.28368	1.8383e-05	6.49394e-05
INT_0_621	17.4299	-1.24001	0.292559	-4.23851	2.25012e-05	7.82438e-05
SPNCRNA.605	1492.89	-1.23964	0.0835085	-14.8445	7.5562e-50	3.45688e-48
INT_0_5867	52.3715	-1.2387	0.207436	-5.97149	2.35103e-09	1.42096e-08
INT_0_2625	241.786	-1.23739	0.134042	-9.23138	2.6716e-20	4.04084e-19
INT_0_2679	184.667	-1.23672	0.113841	-10.8636	1.71874e-27	3.79505e-26
SPNCRNA.1155	29.3436	-1.23645	0.257929	-4.79376	1.63684e-06	6.8076e-06
INT_0_3414	118.005	-1.23628	0.144603	-8.54946	1.23664e-17	1.56402e-16
INT_0_5084	18.0815	-1.23614	0.292457	-4.22674	2.371e-05	8.21902e-05
INT_0_5919	31.314	-1.23508	0.244868	-5.04385	4.56256e-07	2.05852e-06
INT_0_2267	85.1977	-1.23447	0.179337	-6.8835	5.83996e-12	4.53689e-11
INT_0_5567	16.4538	-1.23296	0.301831	-4.08495	4.40866e-05	0.000145304
INT_0_1448	98.6092	-1.23195	0.165562	-7.44104	9.98948e-14	9.15524e-13
INT_0_999	83.7483	-1.22917	0.158928	-7.73408	1.04156e-14	1.02742e-13
SPCC70.04c	641.842	-1.22812	0.151572	-8.10255	5.38198e-16	5.95338e-15
SPMITTRNAALA.01	3583.05	-1.22778	0.0839968	-14.617	2.1876e-48	9.57462e-47
INT_0_5739	30.2779	-1.22627	0.255263	-4.80393	1.55581e-06	6.50714e-06
INT_0_718	26.9318	-1.22555	0.275685	-4.44547	8.76991e-06	3.26507e-05
INT_0_4245	68.1877	-1.2229	0.173546	-7.04655	1.83413e-12	1.49487e-11
INT_0_5071	20.6831	-1.21948	0.281453	-4.33281	1.4722e-05	5.2812e-05
SPNCRNA.935	451.673	-1.21933	0.132985	-9.16892	4.77775e-20	7.10084e-19
INT_0_4582	62.6276	-1.21868	0.256529	-4.75066	2.02754e-06	8.29597e-06
INT_0_1398	76.2464	-1.21795	0.178675	-6.8166	9.32189e-12	7.11754e-11
INT_0_310	19.0416	-1.21714	0.284424	-4.27932	1.87467e-05	6.61821e-05
SPNCRNA.1229	70.2774	-1.21711	0.203825	-5.97134	2.35315e-09	1.42096e-08
INT_0_5083	42.6823	-1.2162	0.21796	-5.57994	2.40596e-08	1.28591e-07
INT_0_5635	60.5009	-1.21504	0.192865	-6.29997	2.97708e-10	1.98418e-09
INT_0_1347	24.975	-1.21401	0.263653	-4.60459	4.13282e-06	1.62177e-05
INT_0_3277	28.2143	-1.21397	0.279433	-4.34439	1.39666e-05	5.02645e-05
INT_0_4125	33.2301	-1.21366	0.234836	-5.16813	2.36447e-07	1.12093e-06
INT_0_5128	78.4181	-1.21363	0.183305	-6.62081	3.57228e-11	2.58885e-10
INT_0_3448	75.7401	-1.21289	0.177446	-6.83523	8.18757e-12	6.29034e-11
INT_0_6060	152.152	-1.21219	0.121413	-9.98396	1.79174e-23	3.23883e-22
INT_0_140	49.6579	-1.21112	0.210831	-5.7445	9.21923e-09	5.2211e-08
INT_0_3945	158.951	-1.20985	0.131563	-9.196	3.71508e-20	5.55863e-19
INT_0_1746	51.2802	-1.209	0.197561	-6.11962	9.37972e-10	5.95513e-09
INT_0_4555	25.4856	-1.20808	0.259602	-4.65359	3.262e-06	1.29884e-05
INT_0_2120	38.5427	-1.20805	0.22286	-5.42067	5.93765e-08	3.04188e-07
INT_0_5757	58.0889	-1.20749	0.224635	-5.37536	7.64317e-08	3.86048e-07
SPNCRNA.1315	33.0274	-1.20746	0.240519	-5.02023	5.16092e-07	2.30974e-06
INT_0_2363	72.6364	-1.2017	0.179418	-6.69775	2.11658e-11	1.56345e-10
INT_0_5705	40.6441	-1.19998	0.257447	-4.66109	3.14533e-06	1.25623e-05
INT_0_1853	78.5039	-1.19996	0.166054	-7.22631	4.96306e-13	4.28372e-12
INT_0_5749	107.007	-1.19919	0.178161	-6.73097	1.68532e-11	1.25323e-10
INT_0_1931	28.0561	-1.19857	0.250126	-4.79185	1.65252e-06	6.86767e-06
INT_0_967	45.8647	-1.19838	0.207073	-5.78723	7.15558e-09	4.10256e-08
INT_0_4715	90.3876	-1.19677	0.164195	-7.2887	3.12968e-13	2.75258e-12
INT_0_1835	109.34	-1.1967	0.142132	-8.41966	3.77573e-17	4.59746e-16
INT_0_1741	154.965	-1.19628	0.127061	-9.41505	4.72859e-21	7.48828e-20
INT_0_3293	42.1096	-1.19497	0.259224	-4.60981	4.03038e-06	1.58436e-05
INT_0_3207	17.6385	-1.19438	0.290632	-4.10959	3.96366e-05	0.000131573
INT_0_2338	22.4694	-1.19394	0.274942	-4.34251	1.40861e-05	5.06618e-05
INT_0_5070	78.3054	-1.19386	0.250211	-4.7714	1.82948e-06	7.55511e-06
INT_0_2088	42.7536	-1.19312	0.298021	-4.00347	6.24196e-05	0.000200903
INT_0_2264	175.597	-1.19247	0.116263	-10.2566	1.10506e-24	2.15147e-23
INT_0_3511	22.1159	-1.1906	0.272482	-4.36948	1.24544e-05	4.52025e-05
INT_0_1205	27.8074	-1.18886	0.274133	-4.33678	1.44584e-05	5.19336e-05
SPNCRNA.913	20.2244	-1.18825	0.280662	-4.23373	2.29844e-05	7.97994e-05
INT_0_3204	41.401	-1.18559	0.257602	-4.60242	4.1761e-06	1.63644e-05
INT_0_2755	37.1771	-1.18502	0.243639	-4.86383	1.15137e-06	4.89851e-06
INT_0_759	443.823	-1.18402	0.0868068	-13.6397	2.32638e-42	8.82674e-41
INT_0_4075	182.92	-1.18385	0.119777	-9.88381	4.89372e-23	8.51386e-22
INT_0_4001	127.063	-1.18284	0.14203	-8.32815	8.21187e-17	9.68095e-16
SPNCRNA.1454	168.369	-1.18106	0.125136	-9.43825	3.79044e-21	6.04567e-20
INT_0_4118	37.3847	-1.179	0.234968	-5.0177	5.22925e-07	2.3375e-06
INT_0_3385	54.1573	-1.17888	0.197639	-5.96482	2.449e-09	1.47564e-08
INT_0_1990	25.135	-1.17416	0.258802	-4.53689	5.70894e-06	2.18322e-05
INT_0_5806	194.406	-1.17341	0.108212	-10.8437	2.13681e-27	4.66698e-26
INT_0_4289	217.308	-1.17317	0.105966	-11.0712	1.73022e-28	4.05798e-27
INT_0_5905	112.32	-1.17316	0.143469	-8.17705	2.90875e-16	3.2829e-15
SPCC569.09	1867.7	-1.17189	0.0609436	-19.2291	2.11232e-82	1.83458e-80
gst2	20408.3	-1.1711	0.0516634	-22.668	9.28045e-114	1.19966e-111
INT_0_4924	26.4859	-1.16938	0.265588	-4.40298	1.06773e-05	3.92395e-05
INT_0_5802	168.101	-1.16873	0.126277	-9.25529	2.13659e-20	3.24931e-19
INT_0_883	51.8708	-1.16791	0.204015	-5.72463	1.03657e-08	5.84359e-08
SPNCRNA.1104	347.734	-1.16587	0.165206	-7.05704	1.70081e-12	1.39131e-11
SPNCRNA.324	18.6024	-1.16584	0.291555	-3.9987	6.36916e-05	0.000204489
INT_0_3290	90.7173	-1.16569	0.156579	-7.44479	9.71014e-14	8.90657e-13
INT_0_5077	213.773	-1.16525	0.133235	-8.74588	2.21284e-18	2.96745e-17
INT_0_1151	45.3716	-1.16443	0.215856	-5.39447	6.87257e-08	3.4871e-07
meu20	288.831	-1.16414	0.0953614	-12.2076	2.82994e-34	8.32286e-33
INT_0_5344	36.2817	-1.16399	0.23132	-5.03195	4.85506e-07	2.1834e-06
INT_0_2644	52.9808	-1.16396	0.19367	-6.01003	1.85489e-09	1.13053e-08
INT_0_5922	48.3544	-1.16198	0.212638	-5.46458	4.64015e-08	2.41049e-07
INT_0_2940	30.9344	-1.16055	0.274959	-4.2208	2.43433e-05	8.42016e-05
SPBPB2B2.01	954.321	-1.16044	0.0930083	-12.4767	9.99944e-36	3.05395e-34
INT_0_3974	69.5585	-1.16004	0.186314	-6.22627	4.7767e-10	3.12552e-09
SPAC139.05	388.104	-1.15907	0.0806762	-14.3669	8.35124e-47	3.50343e-45
INT_0_104	141.178	-1.159	0.133456	-8.68455	3.80254e-18	5.01457e-17
INT_0_5718	89.8827	-1.15759	0.155621	-7.43851	1.01825e-13	9.32445e-13
INT_0_492	139.514	-1.15745	0.14045	-8.24098	1.70803e-16	1.95553e-15
INT_0_3824	264.408	-1.15654	0.0989509	-11.6881	1.46685e-31	3.8642e-30
mug55	48.3785	-1.15643	0.216222	-5.34832	8.87736e-08	4.43748e-07
SPNCRNA.926	145.343	-1.1562	0.153093	-7.55228	4.27706e-14	4.03977e-13
INT_0_1122	259.801	-1.15583	0.112951	-10.233	1.41113e-24	2.72353e-23
SPAP27G11.11c	15.7239	-1.1556	0.292219	-3.95456	7.66754e-05	0.000242573
INT_0_3156	25.1645	-1.15295	0.264531	-4.35845	1.30987e-05	4.74328e-05
INT_0_3730	105.545	-1.15289	0.148632	-7.75668	8.71833e-15	8.68474e-14
INT_0_1107	23.2024	-1.15269	0.276124	-4.17454	2.98591e-05	0.00010173
INT_0_5422	194.319	-1.1524	0.118217	-9.7482	1.87767e-22	3.15795e-21
INT_0_1641	99.5709	-1.1515	0.147603	-7.80129	6.12767e-15	6.20978e-14
INT_0_4979	155.172	-1.15143	0.141815	-8.11924	4.69108e-16	5.20467e-15
INT_0_5717	27.0469	-1.15127	0.255305	-4.50939	6.50153e-06	2.46597e-05
INT_0_5518	218.042	-1.15028	0.115522	-9.95726	2.34441e-23	4.18343e-22
INT_0_2068	43.3588	-1.14998	0.221579	-5.18992	2.10382e-07	1.00422e-06
INT_0_5188	215.068	-1.14942	0.116293	-9.88384	4.89227e-23	8.51386e-22
INT_0_557	39.1324	-1.14869	0.241902	-4.74858	2.04848e-06	8.37239e-06
INT_0_5842	66.3469	-1.14857	0.187181	-6.13613	8.45538e-10	5.38056e-09
INT_0_3234	27.1438	-1.14812	0.267231	-4.29636	1.73627e-05	6.15893e-05
INT_0_2945	98.6585	-1.14803	0.201365	-5.70121	1.18957e-08	6.6488e-08
INT_0_2875	23.0021	-1.14799	0.261083	-4.39702	1.09747e-05	4.01732e-05
INT_0_4737	77.005	-1.14627	0.177019	-6.47541	9.45531e-11	6.60683e-10
INT_0_3108	128.411	-1.14551	0.14327	-7.99544	1.29109e-15	1.38594e-14
SPNCRNA.911	95.3355	-1.14403	0.203702	-5.61619	1.95209e-08	1.05705e-07
INT_0_5988	58.4101	-1.14398	0.197174	-5.80189	6.55721e-09	3.76337e-08
SPAC977.13c	246.166	-1.14373	0.100256	-11.4081	3.80903e-30	9.55868e-29
INT_0_995	725.967	-1.14215	0.0965193	-11.8334	2.62445e-32	7.16854e-31
INT_0_5240	43.0335	-1.14139	0.214667	-5.31704	1.05471e-07	5.21584e-07
INT_0_4589	55.7419	-1.14074	0.203695	-5.60025	2.14047e-08	1.15289e-07
meu27	83.9917	-1.13814	0.164546	-6.91684	4.6184e-12	3.63396e-11
INT_0_3371	44.5358	-1.13701	0.23826	-4.77212	1.82296e-06	7.53376e-06
INT_0_5013	47.4506	-1.13601	0.22859	-4.96965	6.70749e-07	2.95784e-06
INT_0_5526	16.0411	-1.13502	0.290569	-3.90619	9.37621e-05	0.000293222
INT_0_2385	107.023	-1.13465	0.146291	-7.75612	8.75686e-15	8.71531e-14
INT_0_2427	40.4701	-1.13303	0.214285	-5.28751	1.23992e-07	6.06967e-07
INT_0_3539	34.2532	-1.13279	0.259962	-4.35754	1.3153e-05	4.76139e-05
INT_0_6134	181.415	-1.13247	0.127791	-8.8619	7.86591e-19	1.08493e-17
INT_0_1565	94.3986	-1.12995	0.204637	-5.52174	3.35658e-08	1.76849e-07
INT_0_2442	51.9882	-1.1297	0.245412	-4.60328	4.15898e-06	1.63102e-05
INT_0_3466	63.1016	-1.12912	0.188745	-5.98226	2.20064e-09	1.33394e-08
INT_0_754	144.661	-1.12872	0.130821	-8.62794	6.24641e-18	8.10284e-17
INT_0_5384	62.7403	-1.12772	0.180884	-6.23449	4.53251e-10	2.97801e-09
INT_0_2702	27.4934	-1.12443	0.256197	-4.38893	1.13908e-05	4.16003e-05
SPNCRNA.919	133.68	-1.12408	0.138981	-8.08802	6.06437e-16	6.68162e-15
fio1	1861.45	-1.12376	0.205231	-5.47561	4.36019e-08	2.27667e-07
INT_0_1766	29.3125	-1.12347	0.261126	-4.3024	1.68959e-05	6.00679e-05
INT_0_5294	50.055	-1.12338	0.197998	-5.67367	1.39767e-08	7.74187e-08
INT_0_555	24.0975	-1.12285	0.272769	-4.11648	3.84705e-05	0.000128009
INT_0_5964	101.323	-1.12243	0.164264	-6.8331	8.31001e-12	6.3712e-11
SPBC1348.09	22.7284	-1.12216	0.270762	-4.14446	3.40615e-05	0.000114677
gal10	436.785	-1.12136	0.0803899	-13.9491	3.18781e-44	1.26117e-42
SPNCRNA.1126	242.057	-1.12045	0.119773	-9.35475	8.38003e-21	1.31028e-19
INT_0_3573	24.0418	-1.1201	0.265136	-4.22462	2.39342e-05	8.28382e-05
INT_0_5197	81.8213	-1.11964	0.171259	-6.53769	6.2478e-11	4.4353e-10
INT_0_3210	61.8124	-1.11959	0.210618	-5.31575	1.06217e-07	5.25041e-07
mug180	250.672	-1.11957	0.119371	-9.37893	6.66449e-21	1.04646e-19
INT_0_1858	66.5883	-1.11952	0.189067	-5.92128	3.1945e-09	1.89809e-08
INT_0_5112	35.5313	-1.11941	0.229331	-4.88121	1.05438e-06	4.51522e-06
INT_0_3629	269.242	-1.1194	0.111413	-10.0473	9.43893e-24	1.74597e-22
INT_0_2941	74.7608	-1.11939	0.177804	-6.29561	3.06191e-10	2.03706e-09
INT_0_6127	285.805	-1.11933	0.120554	-9.28486	1.6192e-20	2.48628e-19
SPNCRNA.609	1782.42	-1.11898	0.0551912	-20.2746	2.15397e-91	2.13801e-89
INT_0_38	103.818	-1.11801	0.154995	-7.21317	5.46641e-13	4.69993e-12
SPNCRNA.1695	24.5434	-1.11716	0.258901	-4.315	1.59606e-05	5.69064e-05
SPMITTRNATHR.01	473.314	-1.11592	0.113012	-9.87431	5.38026e-23	9.31656e-22
INT_0_1764	17.0823	-1.11579	0.289647	-3.85224	0.000117044	0.000358847
SPNCRNA.1478	117.701	-1.1147	0.164031	-6.79568	1.07806e-11	8.16403e-11
INT_0_2579	32.1703	-1.11348	0.277582	-4.01134	6.03741e-05	0.000194714
SPAC977.18	91.6071	-1.11323	0.201902	-5.51371	3.51352e-08	1.84767e-07
INT_0_5233	15.9408	-1.11241	0.291993	-3.80971	0.000139132	0.000422142
dmc1	69.1208	-1.11214	0.182826	-6.08304	1.17927e-09	7.41934e-09
SPBTRNAASN.01	63.1747	-1.11129	0.181103	-6.13625	8.44939e-10	5.37983e-09
INT_0_1163	53.0852	-1.11088	0.226876	-4.89642	9.75986e-07	4.21016e-06
INT_0_241	197.381	-1.11084	0.187506	-5.92429	3.13649e-09	1.86661e-08
SPCC417.03	84.2919	-1.10804	0.161682	-6.8532	7.22169e-12	5.57138e-11
SPCC757.03c	841.32	-1.10781	0.0731289	-15.1488	7.7178e-52	3.69822e-50
INT_0_3780	51.7206	-1.10712	0.224728	-4.92649	8.37184e-07	3.64265e-06
INT_0_2436	35.9737	-1.10598	0.252102	-4.38703	1.1491e-05	4.19251e-05
pbi2	1905.87	-1.1047	0.0881812	-12.5276	5.27556e-36	1.62012e-34
INT_0_1381	22.2431	-1.10466	0.27496	-4.01752	5.88137e-05	0.000190123
INT_0_1703	26.0385	-1.10205	0.264986	-4.15889	3.19797e-05	0.000108159
INT_0_5137	104.478	-1.10089	0.177459	-6.20366	5.5166e-10	3.57806e-09
INT_0_4216	13.768	-1.09849	0.304777	-3.60424	0.000313062	0.000888741
INT_0_2161	24.6976	-1.09823	0.259948	-4.22482	2.39133e-05	8.27916e-05
SPNCRNA.748	29.479	-1.09811	0.255607	-4.29609	1.73834e-05	6.16432e-05
INT_0_3341	18.9989	-1.09797	0.293898	-3.7359	0.000187049	0.000553037
SPCC794.16	55.6074	-1.09557	0.190584	-5.74849	9.0042e-09	5.10713e-08
INT_0_3725	20.8649	-1.09552	0.300298	-3.64811	0.000264173	0.000759652
SPNCRNA.1373	54.8431	-1.09492	0.21496	-5.0936	3.51327e-07	1.61193e-06
INT_0_2920	82.988	-1.09489	0.158225	-6.9198	4.52289e-12	3.56602e-11
INT_0_3260	30.7095	-1.09389	0.257648	-4.24567	2.17942e-05	7.60473e-05
INT_0_5195	22.9067	-1.09285	0.263212	-4.15195	3.2965e-05	0.000111254
INT_0_5837	110.075	-1.09122	0.185383	-5.88628	3.94978e-09	2.32572e-08
INT_0_978	74.8155	-1.09056	0.172224	-6.33223	2.41646e-10	1.61733e-09
SPNCRNA.1682	144.95	-1.08925	0.142921	-7.62135	2.51036e-14	2.41559e-13
SPBTRNAASN.02	15.1511	-1.08879	0.29402	-3.70311	0.000212975	0.00062405
INT_0_1289	148.702	-1.0887	0.126546	-8.60317	7.75461e-18	9.95473e-17
fbp1	623.316	-1.0878	0.14439	-7.53375	4.93047e-14	4.62549e-13
INT_0_484	37.1039	-1.08736	0.227593	-4.77768	1.7733e-06	7.33401e-06
INT_0_3039	28.4163	-1.08719	0.243777	-4.45977	8.20463e-06	3.069e-05
snoZ30	2007.66	-1.08527	0.0739568	-14.6744	9.40186e-49	4.14764e-47
INT_0_2464	109.388	-1.0844	0.146221	-7.41612	1.20603e-13	1.09627e-12
INT_0_5440	18.9713	-1.08405	0.283263	-3.82702	0.000129704	0.000395371
INT_0_4349	54.8336	-1.08355	0.281726	-3.8461	0.000120013	0.000367444
INT_0_2585	47.187	-1.08348	0.216975	-4.99358	5.92712e-07	2.63462e-06
INT_0_2667	345.743	-1.08319	0.0843259	-12.8452	9.14632e-38	2.94724e-36
INT_0_4985	17.2398	-1.08311	0.284799	-3.80307	0.000142913	0.000432433
SPNCRNA.1217	1278.6	-1.08205	0.11577	-9.3465	9.0599e-21	1.41261e-19
INT_0_4815	19.0755	-1.08172	0.278251	-3.88756	0.000101255	0.000314957
INT_0_4814	130.729	-1.08159	0.130504	-8.28775	1.1541e-16	1.33926e-15
INT_0_5226	31.0734	-1.08075	0.243999	-4.4293	9.45393e-06	3.49748e-05
INT_0_1831	54.6175	-1.08033	0.187999	-5.7465	9.11119e-09	5.16518e-08
INT_0_3913	146.03	-1.08008	0.136557	-7.90937	2.58689e-15	2.71092e-14
INT_0_2429	16.9005	-1.07994	0.296333	-3.64435	0.000268066	0.000770248
INT_0_766	33.3819	-1.0799	0.230488	-4.6853	2.79552e-06	1.12397e-05
SPNCRNA.1283	99.2634	-1.07801	0.198657	-5.4265	5.74706e-08	2.95104e-07
INT_0_2701	17.906	-1.07745	0.290823	-3.70484	0.000211528	0.000621119
SPNCRNA.818	15.5051	-1.07594	0.294419	-3.65445	0.000257733	0.000741959
INT_0_4140	60.273	-1.07553	0.217972	-4.93424	8.04631e-07	3.51063e-06
INT_0_4035	35.7534	-1.07428	0.227548	-4.7211	2.34568e-06	9.53104e-06
SPNCRNA.505	49.5151	-1.07407	0.200323	-5.36166	8.24604e-08	4.14802e-07
INT_0_3422	17.4016	-1.07355	0.293793	-3.65412	0.000258066	0.000742667
INT_0_3152	163.674	-1.07285	0.13577	-7.902	2.74468e-15	2.86235e-14
bsu1	1198.25	-1.07269	0.0537908	-19.9418	1.76432e-88	1.64823e-86
INT_0_2328	34.7351	-1.07259	0.260974	-4.10994	3.95759e-05	0.000131462
INT_0_3695	37.5142	-1.07194	0.226392	-4.7349	2.19162e-06	8.93444e-06
SPNCRNA.529	72.3489	-1.0714	0.22958	-4.6668	3.05924e-06	1.22381e-05
INT_0_6030	161.904	-1.0709	0.132326	-8.09293	5.82467e-16	6.42389e-15
INT_0_5091	51.6909	-1.0703	0.195786	-5.46669	4.58511e-08	2.38748e-07
INT_0_4888	50.4081	-1.06873	0.201179	-5.31235	1.08218e-07	5.34216e-07
INT_0_3381	116.218	-1.06848	0.190522	-5.60816	2.04488e-08	1.10276e-07
SPNCRNA.1023	437.774	-1.0681	0.137905	-7.74523	9.54102e-15	9.44501e-14
INT_0_1171	60.2871	-1.06792	0.20867	-5.11774	3.09227e-07	1.43117e-06
INT_0_948	211.358	-1.06625	0.108849	-9.79569	1.17489e-22	2.00019e-21
INT_0_5458	27.0518	-1.06597	0.248689	-4.28635	1.81631e-05	6.42236e-05
INT_0_5776	32.9605	-1.06589	0.237839	-4.48157	7.40955e-06	2.79132e-05
INT_0_2502	67.618	-1.06564	0.209403	-5.08893	3.60097e-07	1.64808e-06
INT_0_3147	43.0811	-1.06498	0.223552	-4.76391	1.89876e-06	7.80603e-06
INT_0_4591	71.4928	-1.06495	0.209792	-5.07621	3.85034e-07	1.75069e-06
INT_0_349	34.5745	-1.06377	0.226336	-4.69997	2.60201e-06	1.04995e-05
INT_0_5127	106.159	-1.06343	0.225786	-4.7099	2.47834e-06	1.0037e-05
nmt1	37.3073	-1.06338	0.219466	-4.8453	1.26418e-06	5.35184e-06
INT_0_1518	41.7659	-1.0628	0.234566	-4.53094	5.8722e-06	2.24026e-05
INT_0_5088	103.444	-1.06168	0.153785	-6.90365	5.06837e-12	3.96796e-11
SPNCRNA.731	237.569	-1.06127	0.135108	-7.85497	3.99882e-15	4.11619e-14
rim20	1397.27	-1.06117	0.0555182	-19.114	1.93206e-81	1.66502e-79
SPNCRNA.1354	79.2091	-1.06039	0.161639	-6.5602	5.37339e-11	3.84649e-10
INT_0_5288	33.5404	-1.06033	0.233211	-4.54667	5.4502e-06	2.08931e-05
INT_0_5611	173.203	-1.05985	0.122862	-8.62632	6.33582e-18	8.20925e-17
INT_0_2398	40.3937	-1.05935	0.248183	-4.26841	1.96874e-05	6.9327e-05
INT_0_4879	66.6749	-1.05916	0.181517	-5.83504	5.37783e-09	3.11382e-08
INT_0_2769	235.919	-1.05825	0.12234	-8.6501	5.14543e-18	6.71382e-17
INT_0_2749	42.1076	-1.0577	0.237483	-4.45379	8.43673e-06	3.14947e-05
pbr1	4418.53	-1.0567	0.0507019	-20.8415	1.82196e-96	1.94757e-94
SPAC6B12.03c	49.9953	-1.05637	0.201773	-5.23543	1.64605e-07	7.95616e-07
INT_0_4446	112.369	-1.05636	0.15005	-7.04006	1.92163e-12	1.56503e-11
INT_0_5252	20.3251	-1.05394	0.291151	-3.61992	0.000294695	0.000839818
INT_0_676	30.2758	-1.05388	0.239374	-4.40263	1.06946e-05	3.92772e-05
INT_0_5723	20.559	-1.05352	0.279402	-3.77061	0.000162847	0.000486921
INT_0_6152	31.1176	-1.05328	0.234854	-4.48483	7.29711e-06	2.75083e-05
INT_0_3309	20.3859	-1.05295	0.27765	-3.79238	0.000149213	0.000449662
INT_0_1793	81.3132	-1.05093	0.161787	-6.49577	8.26123e-11	5.80532e-10
INT_0_2369	80.8413	-1.0483	0.164834	-6.35972	2.02121e-10	1.36429e-09
INT_0_2924	29.5374	-1.048	0.276161	-3.79488	0.000147713	0.000445383
INT_0_5725	127.72	-1.04786	0.160203	-6.54086	6.11651e-11	4.35043e-10
INT_0_5343	92.6641	-1.04749	0.175104	-5.98208	2.20303e-09	1.33466e-08
INT_0_5446	232.456	-1.04707	0.103456	-10.1209	4.46085e-24	8.39107e-23
INT_0_2995	68.4352	-1.04684	0.182419	-5.73864	9.54425e-09	5.39967e-08
INT_0_4766	123.397	-1.04597	0.145707	-7.17858	7.04369e-13	6.00496e-12
SPAC56F8.12	24.226	-1.04529	0.260939	-4.00588	6.17867e-05	0.000199097
INT_0_5211	68.3241	-1.04476	0.193821	-5.39034	7.03264e-08	3.56182e-07
INT_0_1796	365.475	-1.04355	0.0818401	-12.751	3.0759e-37	9.79793e-36
INT_0_4833	27.5626	-1.04264	0.270989	-3.84754	0.000119309	0.00036549
INT_0_4790	20.265	-1.04214	0.301614	-3.45521	0.000549864	0.00149057
INT_0_5210	66.0068	-1.04117	0.180782	-5.75924	8.44911e-09	4.80208e-08
INT_0_2434	50.9793	-1.041	0.197679	-5.2661	1.39354e-07	6.78878e-07
INT_0_6026	16.9848	-1.0408	0.32493	-3.20314	0.00135936	0.0034289
INT_0_1001	36.742	-1.04063	0.224298	-4.63952	3.49216e-06	1.38559e-05
dad5	647.686	-1.03953	0.110313	-9.4235	4.36299e-21	6.92904e-20
rec7	103.896	-1.0393	0.144328	-7.20096	5.97904e-13	5.12483e-12
INT_0_3369	19.7862	-1.039	0.280722	-3.70119	0.000214588	0.000628114
INT_0_409	143.489	-1.03879	0.150711	-6.89259	5.47861e-12	4.2651e-11
INT_0_4619	85.7437	-1.03859	0.156423	-6.63962	3.14494e-11	2.28512e-10
INT_0_3932	301.221	-1.03602	0.0995936	-10.4025	2.41478e-25	4.80234e-24
INT_0_5917	66.3526	-1.03579	0.19885	-5.2089	1.89967e-07	9.12251e-07
INT_0_5753	159.044	-1.03553	0.120935	-8.5627	1.10252e-17	1.40076e-16
INT_0_3106	56.6581	-1.03471	0.195304	-5.29793	1.17125e-07	5.75888e-07
INT_0_3243	101.676	-1.03388	0.181407	-5.69921	1.20364e-08	6.71728e-08
SPNCRNA.583	1240.75	-1.03238	0.111076	-9.29437	1.48075e-20	2.27684e-19
INT_0_2188	32.449	-1.03189	0.234693	-4.39676	1.09881e-05	4.02088e-05
INT_0_2141	54.8274	-1.03147	0.199463	-5.17123	2.32563e-07	1.10487e-06
SPCTRNALEU.13	17.529	-1.03035	0.28638	-3.59785	0.000320862	0.000909722
INT_0_3681	51.3533	-1.02997	0.208887	-4.93077	8.19073e-07	3.56664e-06
INT_0_3105	22.0106	-1.02981	0.264885	-3.88777	0.000101168	0.000314772
INT_0_4662	27.3956	-1.02975	0.274809	-3.74716	0.000178846	0.000530621
INT_0_4674	29.2033	-1.02704	0.256726	-4.00055	6.31954e-05	0.000203106
INT_0_3244	143.2	-1.02663	0.137015	-7.4928	6.7418e-14	6.26137e-13
SPBPB2B2.18	63.1935	-1.02657	0.203369	-5.04784	4.46832e-07	2.01764e-06
INT_0_3391	107.474	-1.02542	0.181996	-5.63432	1.75752e-08	9.58701e-08
INT_0_2232	40.1472	-1.02425	0.211702	-4.83817	1.31041e-06	5.53697e-06
INT_0_6007	15.1434	-1.02361	0.29621	-3.4557	0.000548875	0.00148862
INT_0_4152	804.712	-1.02339	0.0589792	-17.3517	1.91489e-67	1.29017e-65
SPCC18B5.02c	1325.07	-1.02308	0.0488282	-20.9526	1.777e-97	1.93675e-95
INT_0_4008	29.0702	-1.02191	0.245319	-4.16565	3.10472e-05	0.000105358
INT_0_5502	36.7741	-1.02094	0.249477	-4.09233	4.27065e-05	0.00014109
INT_0_1668	137.333	-1.02066	0.136817	-7.45999	8.65277e-14	7.9564e-13
INT_0_2739	30.7162	-1.01997	0.239958	-4.2506	2.13194e-05	7.45543e-05
INT_0_5849	18.141	-1.01789	0.289783	-3.51258	0.000443775	0.00122601
INT_0_5250	52.1617	-1.01785	0.193616	-5.25703	1.464e-07	7.11214e-07
INT_0_132	22.5855	-1.01584	0.265419	-3.8273	0.000129557	0.00039503
INT_0_1938	27.4246	-1.01565	0.265029	-3.8322	0.000127	0.000387661
SPNCRNA.126	107.522	-1.01552	0.155421	-6.534	6.40351e-11	4.54004e-10
INT_0_6032	13.9867	-1.01437	0.301612	-3.36315	0.000770585	0.00202904
SPNCRNA.1462	86.5731	-1.01259	0.207731	-4.87454	1.09062e-06	4.65965e-06
SPNCRNA.1121	32.7317	-1.01216	0.2385	-4.24384	2.19727e-05	7.65739e-05
INT_0_558	154.85	-1.01162	0.137859	-7.33803	2.16767e-13	1.9263e-12
INT_0_3403	80.0395	-1.01131	0.167475	-6.03854	1.55517e-09	9.58359e-09
SPNCRNA.1408	314.71	-1.011	0.0915582	-11.0422	2.39207e-28	5.59844e-27
INT_0_2841	28.3175	-1.00934	0.250669	-4.02657	5.65952e-05	0.000183747
INT_0_6188	410.594	-1.00925	0.117404	-8.59639	8.22613e-18	1.05479e-16
INT_0_3761	206.327	-1.00879	0.111348	-9.05982	1.30662e-19	1.88891e-18
INT_0_1591	79.8455	-1.00689	0.171365	-5.87571	4.21025e-09	2.47255e-08
INT_0_712	61.3201	-1.00662	0.180366	-5.58099	2.39154e-08	1.27944e-07
SPNCRNA.1024	188.094	-1.00609	0.109482	-9.18953	3.94574e-20	5.8958e-19
INT_0_3454	37.2172	-1.00404	0.220269	-4.55823	5.15874e-06	1.98579e-05
SPNCRNA.847	41.9109	-1.00371	0.236978	-4.23544	2.28104e-05	7.92448e-05
INT_0_1824	85.5135	-1.00188	0.200924	-4.98635	6.15298e-07	2.73065e-06
INT_0_3333	29.5023	-1.001	0.296778	-3.37289	0.000743844	0.00196421
SPNCRNA.687	107.318	-1.0008	0.16605	-6.0271	1.66929e-09	1.02584e-08
INT_0_5889	39.4049	-0.999954	0.220726	-4.53028	5.89042e-06	2.24644e-05
INT_0_1115	33.8955	-0.998344	0.22515	-4.43413	9.24438e-06	3.42452e-05
INT_0_6153	58.833	-0.998186	0.183206	-5.44845	5.08102e-08	2.62602e-07
SPNCRNA.1160	26.0258	-0.998057	0.250417	-3.98558	6.73143e-05	0.0002151
INT_0_4270	32.8272	-0.997871	0.241318	-4.13508	3.54823e-05	0.000118884
INT_0_6039	65.9494	-0.99618	0.196055	-5.08112	3.75225e-07	1.71028e-06
INT_0_4571	35.311	-0.996069	0.224341	-4.43998	8.99656e-06	3.33828e-05
INT_0_4786	63.4601	-0.99584	0.196536	-5.06696	4.04219e-07	1.83217e-06
INT_0_4864	54.74	-0.995292	0.190957	-5.21213	1.86685e-07	8.98043e-07
INT_0_4067	18.7811	-0.995227	0.288364	-3.45129	0.000557918	0.00150909
SPNCRNA.1483	3439.33	-0.994744	0.0721166	-13.7936	2.78699e-43	1.07955e-41
INT_0_129	19.0357	-0.99403	0.296653	-3.35082	0.000805739	0.00211464
INT_0_1503	59.3969	-0.993564	0.182266	-5.45117	5.004e-08	2.59103e-07
INT_0_6149	109.328	-0.992848	0.174759	-5.68126	1.33707e-08	7.42839e-08
INT_0_6001	66.3144	-0.992679	0.18914	-5.24839	1.53431e-07	7.43868e-07
INT_0_2136	315.312	-0.992554	0.140027	-7.08829	1.3578e-12	1.12228e-11
INT_0_1300	78.0715	-0.990495	0.169495	-5.84381	5.10194e-09	2.96333e-08
frp1	441.869	-0.98932	0.224733	-4.4022	1.07159e-05	3.93422e-05
ish1	2997.25	-0.985269	0.0524209	-18.7954	8.24194e-79	6.73718e-77
INT_0_4661	44.1044	-0.983864	0.230969	-4.25972	2.0468e-05	7.1833e-05
INT_0_5069	45.8592	-0.983543	0.204544	-4.80848	1.52085e-06	6.36811e-06
SPNCRNA.1435	404.109	-0.983219	0.0850859	-11.5556	6.91641e-31	1.77986e-29
INT_0_5282	144.441	-0.983063	0.132808	-7.40215	1.34001e-13	1.20916e-12
INT_0_1350	148.619	-0.981004	0.123952	-7.91438	2.48487e-15	2.60853e-14
INT_0_5106	82.1496	-0.980931	0.161488	-6.07433	1.24506e-09	7.80234e-09
INT_0_3421	30.8188	-0.978926	0.235708	-4.15313	3.27955e-05	0.00011075
INT_0_5743	64.2519	-0.978731	0.185197	-5.28481	1.25832e-07	6.15162e-07
INT_0_5677	52.0682	-0.978657	0.20354	-4.80818	1.52314e-06	6.3753e-06
SPNCRNA.1165	45.5106	-0.978465	0.213837	-4.57576	4.74492e-06	1.84052e-05
INT_0_6047	107.211	-0.977664	0.155807	-6.27485	3.49982e-10	2.32006e-09
INT_0_2382	83.8314	-0.977562	0.169147	-5.77935	7.49888e-09	4.28832e-08
SPAC977.06	46.3803	-0.976613	0.228667	-4.2709	1.94683e-05	6.85988e-05
INT_0_5790	24.8803	-0.975543	0.27195	-3.58721	0.000334232	0.00094522
INT_0_5429	23.3415	-0.975518	0.261847	-3.72553	0.000194907	0.000574438
INT_0_32	182.079	-0.975342	0.112392	-8.67804	4.02637e-18	5.29717e-17
srx1	732.899	-0.974367	0.096212	-10.1273	4.18065e-24	7.87735e-23
INT_0_1298	30.9846	-0.974014	0.250795	-3.88371	0.000102874	0.000319545
INT_0_6155	199.028	-0.973816	0.129159	-7.53965	4.71238e-14	4.43211e-13
INT_0_3235	40.7982	-0.973739	0.232246	-4.1927	2.75657e-05	9.44651e-05
INT_0_2719	119.954	-0.972415	0.148526	-6.54712	5.86591e-11	4.18289e-10
INT_0_5667	176.304	-0.972352	0.136765	-7.10966	1.16329e-12	9.70894e-12
SPNCRNA.1066	30.2489	-0.97171	0.240256	-4.04447	5.24406e-05	0.000170862
SPNCRNA.1491	88.2456	-0.970335	0.172245	-5.63345	1.76644e-08	9.63098e-08
INT_0_4855	69.6084	-0.969874	0.243242	-3.98728	6.68343e-05	0.000213751
INT_0_3509	25.0974	-0.96985	0.257274	-3.76972	0.000163431	0.000488405
INT_0_3922	49.8703	-0.969454	0.201422	-4.81304	1.48648e-06	6.23828e-06
INT_0_296	69.2076	-0.969181	0.176197	-5.50057	3.78564e-08	1.9842e-07
INT_0_1435	57.2259	-0.968708	0.214301	-4.52032	6.1747e-06	2.34681e-05
INT_0_426	60.1295	-0.96837	0.191646	-5.05291	4.35123e-07	1.96716e-06
SPBC1683.06c	1346.12	-0.968085	0.12805	-7.56023	4.02349e-14	3.80674e-13
INT_0_1556	136.253	-0.967988	0.145074	-6.67238	2.5168e-11	1.84925e-10
INT_0_5219	102.063	-0.967428	0.177005	-5.46554	4.6149e-08	2.40043e-07
SPNCRNA.846	183.095	-0.967045	0.120652	-8.01513	1.10021e-15	1.19327e-14
INT_0_4365	33.6907	-0.966911	0.245992	-3.93066	8.47116e-05	0.000266329
INT_0_4437	47.546	-0.96673	0.200924	-4.81141	1.49867e-06	6.28232e-06
INT_0_5230	307.027	-0.966628	0.11757	-8.22174	2.00567e-16	2.28453e-15
INT_0_6102	97.9734	-0.965758	0.149722	-6.45036	1.11588e-10	7.71953e-10
INT_0_3192	92.4263	-0.9645	0.154861	-6.22815	4.71962e-10	3.09363e-09
INT_0_4420	85.1621	-0.964095	0.163944	-5.88065	4.0866e-09	2.40247e-08
INT_0_730	45.0569	-0.963765	0.23067	-4.17811	2.93946e-05	0.00010027
INT_0_2965	198.25	-0.962328	0.144507	-6.65938	2.74983e-11	2.01781e-10
SPNCRNA.715	41.0225	-0.961073	0.212659	-4.51932	6.20386e-06	2.35709e-05
INT_0_4101	25.2838	-0.960935	0.250579	-3.83487	0.000125633	0.000383804
SPNCRNA.1627	62.7298	-0.96075	0.184604	-5.20438	1.94644e-07	9.33098e-07
INT_0_6142	137.982	-0.95962	0.143761	-6.6751	2.47063e-11	1.81894e-10
INT_0_1110	56.9473	-0.959399	0.188704	-5.08416	3.69258e-07	1.68654e-06
INT_0_4325	37.6788	-0.958608	0.239945	-3.99511	6.46629e-05	0.000207463
ynd1	4641.79	-0.958584	0.0506985	-18.9076	9.88141e-80	8.19788e-78
INT_0_3022	87.6446	-0.957969	0.209789	-4.56634	4.96324e-06	1.91718e-05
INT_0_5336	95.5147	-0.957937	0.164689	-5.81664	6.0043e-09	3.45675e-08
SPNCRNA.1364	54.6268	-0.95755	0.19896	-4.81277	1.48856e-06	6.24464e-06
INT_0_3227	175.156	-0.957101	0.118716	-8.0621	7.49953e-16	8.20593e-15
INT_0_4066	39.8319	-0.956841	0.219343	-4.36231	1.28696e-05	4.66485e-05
rsv2	1103.13	-0.956401	0.098041	-9.75511	1.75405e-22	2.95452e-21
INT_0_2720	40.2599	-0.954956	0.250987	-3.80479	0.000141922	0.000429788
INT_0_3139	18.5846	-0.953357	0.276385	-3.44938	0.00056188	0.00151833
INT_0_2083	125.429	-0.952587	0.140428	-6.78344	1.17351e-11	8.84468e-11
SPNCRNA.1445	87.8714	-0.95254	0.15717	-6.06058	1.35633e-09	8.45669e-09
SPAC23C11.06c	1646.42	-0.952464	0.069519	-13.7008	1.00457e-42	3.82457e-41
SPNCRNA.664	26.9951	-0.952273	0.253706	-3.75345	0.000174415	0.000518718
INT_0_1782	166.554	-0.951682	0.125769	-7.56692	3.82184e-14	3.6252e-13
INT_0_3202	78.358	-0.95102	0.172938	-5.4992	3.81509e-08	1.9987e-07
INT_0_4493	160.044	-0.950563	0.117021	-8.12299	4.5482e-16	5.05623e-15
INT_0_4754	128.055	-0.950226	0.141734	-6.70429	2.02384e-11	1.49694e-10
INT_0_3056	49.5697	-0.949533	0.194438	-4.88348	1.04232e-06	4.4722e-06
INT_0_2335	83.2605	-0.949254	0.171682	-5.52913	3.2183e-08	1.69804e-07
SPNCRNA.1404	287.276	-0.949084	0.143437	-6.61676	3.67169e-11	2.6557e-10
INT_0_3439	51.9291	-0.948097	0.237538	-3.99135	6.56987e-05	0.000210482
INT_0_2186	62.2081	-0.948051	0.194446	-4.87566	1.08446e-06	4.63511e-06
SPBC215.11c	6076.61	-0.947408	0.0668192	-14.1787	1.24164e-45	5.11234e-44
SPATRNAMET.01	82.1535	-0.946441	0.177572	-5.3299	9.82657e-08	4.88997e-07
INT_0_1847	60.3432	-0.944088	0.200762	-4.70253	2.56952e-06	1.03826e-05
INT_0_2287	39.4725	-0.943711	0.222229	-4.24658	2.17062e-05	7.58116e-05
INT_0_4901	49.2743	-0.942454	0.199948	-4.71349	2.4351e-06	9.88715e-06
INT_0_2010	27.6864	-0.94234	0.252854	-3.72682	0.00019391	0.000571804
INT_0_2474	216.278	-0.941959	0.106792	-8.82048	1.13975e-18	1.56427e-17
INT_0_1508	23.9802	-0.94193	0.265306	-3.55036	0.000384709	0.00107485
INT_0_2094	44.5417	-0.941839	0.215572	-4.36902	1.24805e-05	4.52679e-05
SPNCRNA.561	151.159	-0.941755	0.129287	-7.28421	3.23559e-13	2.83676e-12
INT_0_411	22.3029	-0.940822	0.267945	-3.51126	0.000445994	0.00123183
INT_0_4285	20.8215	-0.939817	0.290865	-3.23112	0.00123308	0.00313258
SPBC1105.13c	362.405	-0.939643	0.0854607	-10.995	4.03761e-28	9.31248e-27
INT_0_3352	45.4006	-0.939253	0.247731	-3.79143	0.000149784	0.000451138
dbp2	33848.4	-0.9388	0.0644736	-14.561	4.97309e-48	2.1512e-46
INT_0_2989	53.1725	-0.938059	0.191859	-4.8893	1.01194e-06	4.34855e-06
SPBC1773.06c	1090.62	-0.937829	0.0526823	-17.8016	6.86627e-71	4.95664e-69
INT_0_4943	95.6901	-0.937675	0.148032	-6.33426	2.3849e-10	1.59813e-09
prl14	72.9727	-0.937096	0.196384	-4.77177	1.82617e-06	7.54425e-06
INT_0_5967	33.3346	-0.936608	0.23421	-3.99902	6.36059e-05	0.000204307
SPBP4H10.10	277.973	-0.936378	0.101076	-9.26413	1.96671e-20	3.00328e-19
INT_0_1037	26.1258	-0.935072	0.246665	-3.79086	0.000150125	0.000451921
INT_0_1669	63.918	-0.934741	0.176044	-5.30971	1.098e-07	5.41548e-07
SPAC186.04c	87.4984	-0.934654	0.187773	-4.97757	6.43876e-07	2.84611e-06
INT_0_3042	42.9588	-0.934591	0.25654	-3.64306	0.000269417	0.000773723
INT_0_3791	131.502	-0.933995	0.132279	-7.06081	1.6554e-12	1.35616e-11
INT_0_1999	26.0958	-0.933846	0.274704	-3.39946	0.000675188	0.00179915
SPAC6G10.10c	765.143	-0.932943	0.0690092	-13.5191	1.2063e-41	4.4259e-40
SPNCRNA.719	73.1362	-0.932883	0.19593	-4.76131	1.92339e-06	7.89308e-06
INT_0_4898	43.6078	-0.931902	0.253179	-3.6808	0.000232503	0.0006761
INT_0_48	27.5712	-0.930159	0.267689	-3.47478	0.000511269	0.00139685
INT_0_5378	225.35	-0.92929	0.118449	-7.84547	4.31328e-15	4.4235e-14
SPCPB16A4.07	546.649	-0.929271	0.0884287	-10.5087	7.87726e-26	1.59802e-24
prl31	125.734	-0.928232	0.138123	-6.72032	1.81329e-11	1.34389e-10
INT_0_6036	100.876	-0.927548	0.160385	-5.78327	7.32606e-09	4.19813e-08
INT_0_3699	14.3249	-0.927151	0.300424	-3.08614	0.00202772	0.00489834
snu6	470.257	-0.926966	0.0952769	-9.72918	2.26412e-22	3.7907e-21	Pol III
INT_0_3233	34.8365	-0.926481	0.253351	-3.65691	0.000255275	0.00073616
INT_0_3101	38.1703	-0.926289	0.228452	-4.05463	5.02133e-05	0.000163845
INT_0_5321	58.7686	-0.926002	0.184458	-5.02011	5.1641e-07	2.31023e-06
INT_0_5719	118.389	-0.925872	0.143707	-6.44277	1.1731e-10	8.10039e-10
SPCC1281.04	137.406	-0.925249	0.144356	-6.40951	1.4599e-10	9.99363e-10
INT_0_2611	60.1583	-0.923901	0.210888	-4.381	1.18135e-05	4.3017e-05
INT_0_4454	48.9608	-0.923195	0.195398	-4.72468	2.30477e-06	9.37166e-06
INT_0_2509	42.7148	-0.922727	0.209151	-4.41178	1.02523e-05	3.774e-05
INT_0_1780	80.9521	-0.921565	0.170253	-5.4129	6.2011e-08	3.16518e-07
SPNCRNA.1565	309.172	-0.921188	0.124837	-7.37911	1.59347e-13	1.4286e-12
INT_0_5078	17.3835	-0.919852	0.283729	-3.24201	0.00118691	0.00302634
INT_0_3515	22.7863	-0.919736	0.267432	-3.43914	0.000583558	0.00157156
INT_0_4228	80.5141	-0.918939	0.168636	-5.44926	5.05811e-08	2.61539e-07
INT_0_2948	59.7578	-0.917794	0.22027	-4.16668	3.09069e-05	0.00010501
INT_0_4781	14.2787	-0.917772	0.301817	-3.04082	0.00235931	0.0056169
INT_0_4188	27.7648	-0.917707	0.274613	-3.34182	0.000832304	0.00217735
SPAC22F8.05	4793.74	-0.917564	0.102129	-8.98439	2.60164e-19	3.68908e-18
SPNCRNA.1070	289.51	-0.916614	0.0927014	-9.88781	4.7019e-23	8.20581e-22
INT_0_566	63.615	-0.916333	0.218163	-4.20022	2.66662e-05	9.16093e-05
INT_0_4342	75.3032	-0.916247	0.16144	-5.67547	1.38304e-08	7.66466e-08
INT_0_4798	30.6474	-0.915474	0.282917	-3.23584	0.00121287	0.00308687
INT_0_5331	98.5557	-0.914844	0.152354	-6.00474	1.91637e-09	1.16608e-08
INT_0_153	21.2697	-0.913751	0.271439	-3.36632	0.000761786	0.0020073
SPNCRNA.902	80.7071	-0.913679	0.178669	-5.11382	3.15713e-07	1.45816e-06
INT_0_6015	64.0112	-0.913291	0.200915	-4.54566	5.47621e-06	2.09855e-05
SPNCRNA.1382	145.546	-0.912981	0.131303	-6.95323	3.57024e-12	2.83705e-11
SPNCRNA.1584	146.827	-0.912523	0.125225	-7.28706	3.16786e-13	2.78396e-12
INT_0_3183	30.5337	-0.912013	0.256594	-3.55431	0.000378978	0.0010615
SPNCRNA.1178	173.707	-0.91161	0.111936	-8.14399	3.82457e-16	4.27744e-15
INT_0_4561	20.3793	-0.911227	0.270218	-3.37219	0.000745733	0.00196779
INT_0_5696	26.652	-0.910917	0.250046	-3.64299	0.000269484	0.000773723
INT_0_4712	78.7494	-0.908772	0.161899	-5.61321	1.98604e-08	1.07492e-07
SPAC3G9.11c	1875.09	-0.908494	0.176668	-5.14237	2.71294e-07	1.26935e-06
INT_0_5593	83.7918	-0.907327	0.164485	-5.51618	3.46451e-08	1.82362e-07
INT_0_391	257.788	-0.906857	0.107343	-8.44824	2.95733e-17	3.64082e-16
SPNCRNA.1525	71.2607	-0.906539	0.167894	-5.39945	6.68437e-08	3.39626e-07
INT_0_1773	79.8176	-0.906343	0.184629	-4.90898	9.15501e-07	3.96479e-06
INT_0_4244	106.777	-0.906209	0.140872	-6.43284	1.25241e-10	8.62109e-10
INT_0_4470	15.9691	-0.905753	0.303022	-2.98907	0.00279831	0.00657276
SPNCRNA.30	28.5142	-0.905105	0.255248	-3.54598	0.000391149	0.00109119
INT_0_2448	190.015	-0.905088	0.122382	-7.39562	1.40747e-13	1.26798e-12
INT_0_1083	52.6418	-0.904866	0.215847	-4.19217	2.76297e-05	9.45977e-05
INT_0_3473	153.957	-0.903553	0.120223	-7.51564	5.66322e-14	5.29503e-13
INT_0_2533	149.339	-0.903526	0.127674	-7.07682	1.47505e-12	1.21288e-11
SPCC663.08c	2644.19	-0.903031	0.0633965	-14.2442	4.87183e-46	2.0209e-44
INT_0_3570	46.7183	-0.90296	0.209448	-4.31115	1.62409e-05	5.78686e-05
INT_0_2599	34.4717	-0.902893	0.272216	-3.31682	0.000910475	0.0023649
INT_0_6016	41.7327	-0.901729	0.233178	-3.86714	0.000110121	0.000339494
INT_0_4556	38.0013	-0.900413	0.29662	-3.03557	0.00240078	0.00570653
INT_0_2594	37.0864	-0.900184	0.249504	-3.6079	0.000308684	0.000876762
SPCC965.11c	1251.68	-0.898559	0.0509028	-17.6524	9.74479e-70	6.90018e-68
mug97	84.4591	-0.898276	0.158201	-5.67808	1.36216e-08	7.55269e-08
INT_0_2185	31.2648	-0.898248	0.231553	-3.87923	0.000104789	0.000324678
INT_0_353	139.451	-0.898151	0.140175	-6.40736	1.48061e-10	1.01254e-09
INT_0_3478	18.6567	-0.898084	0.279376	-3.21461	0.00130622	0.00330479
INT_0_4061	94.4891	-0.897528	0.183768	-4.88403	1.03939e-06	4.46134e-06
INT_0_3804	2558.77	-0.896832	0.075767	-11.8367	2.52165e-32	6.90473e-31
INT_0_5920	238.637	-0.896773	0.16647	-5.387	7.1643e-08	3.6252e-07
INT_0_3980	25.2833	-0.896704	0.25745	-3.48303	0.00049578	0.00135586
INT_0_3623	85.552	-0.896605	0.193802	-4.6264	3.72082e-06	1.46838e-05
INT_0_3133	40.1485	-0.895854	0.257969	-3.47272	0.000515206	0.00140553
str1	3480.44	-0.895314	0.204582	-4.3763	1.2071e-05	4.39259e-05
INT_0_3899	49.737	-0.894744	0.195836	-4.56884	4.90428e-06	1.89638e-05
INT_0_3970	81.2485	-0.894551	0.171222	-5.2245	1.74625e-07	8.41851e-07
INT_0_5164	35.5121	-0.89453	0.229907	-3.89083	9.9901e-05	0.000310918
INT_0_4460	118.146	-0.894414	0.176633	-5.06369	4.11217e-07	1.86212e-06
INT_0_4009	96.4817	-0.894115	0.15273	-5.85424	4.79204e-09	2.79355e-08
SPNCRNA.1093	17.0241	-0.893883	0.284565	-3.14123	0.00168239	0.00414704
INT_0_2982	40.7876	-0.892504	0.216615	-4.12023	3.78486e-05	0.00012609
INT_0_2294	173.923	-0.890878	0.125584	-7.09391	1.30376e-12	1.08164e-11
INT_0_3055	25.8705	-0.890502	0.262061	-3.39808	0.000678613	0.00180698
INT_0_5933	29.0642	-0.889956	0.242851	-3.66462	0.000247708	0.000716009
SPNCRNA.1607	114.46	-0.889787	0.147746	-6.02243	1.71818e-09	1.05356e-08
INT_0_2662	169.327	-0.889768	0.156039	-5.70222	1.18256e-08	6.61295e-08
INT_0_4671	19.2063	-0.889759	0.278905	-3.19019	0.00142179	0.00356714
SPNCRNA.770	95.0961	-0.889243	0.21175	-4.1995	2.6751e-05	9.18155e-05
INT_0_3475	42.87	-0.888551	0.215617	-4.12097	3.77284e-05	0.000125727
SPNCRNA.1407	317.957	-0.888292	0.102185	-8.69297	3.53091e-18	4.67299e-17
INT_0_5731	27.6868	-0.88811	0.255735	-3.47277	0.000515111	0.00140553
INT_0_1920	288.983	-0.887768	0.119824	-7.40895	1.27303e-13	1.15435e-12
INT_0_2370	114.876	-0.887249	0.156635	-5.66443	1.4751e-08	8.1383e-08
SPNCRNA.253	25.2874	-0.886481	0.270159	-3.28133	0.00103317	0.00265384
INT_0_4784	51.4748	-0.885529	0.208073	-4.25586	2.08245e-05	7.29611e-05
INT_0_2799	90.7535	-0.885512	0.185885	-4.76377	1.90007e-06	7.80603e-06
INT_0_2507	51.3059	-0.884732	0.203518	-4.34719	1.37895e-05	4.97074e-05
INT_0_4079	135.681	-0.88266	0.128413	-6.87362	6.25938e-12	4.85255e-11
INT_0_2697	13.0818	-0.882264	0.305441	-2.88849	0.0038709	0.00881098
INT_0_5387	288.037	-0.882186	0.13822	-6.38248	1.74246e-10	1.18404e-09
INT_0_2792	17.4061	-0.881863	0.280448	-3.14449	0.00166379	0.004103
INT_0_4673	31.8591	-0.881546	0.234504	-3.75919	0.000170467	0.000507792
INT_0_2284	23.5411	-0.881527	0.284989	-3.0932	0.00198012	0.0047969
INT_0_3405	474.653	-0.879605	0.0842929	-10.4351	1.71422e-25	3.42751e-24
SPNCRNA.1594	139.36	-0.87857	0.186756	-4.70437	2.54655e-06	1.02945e-05
INT_0_853	30.1718	-0.878085	0.24866	-3.53126	0.000413581	0.00114887
INT_0_5934	146.232	-0.878052	0.130547	-6.72592	1.74487e-11	1.29491e-10
SPNCRNA.1171	21.3071	-0.876877	0.270667	-3.23968	0.00119662	0.00304842
INT_0_5528	96.9194	-0.876792	0.16075	-5.4544	4.91398e-08	2.54561e-07
INT_0_3036	161.187	-0.876376	0.115016	-7.61958	2.54499e-14	2.44323e-13
INT_0_1061	40.4026	-0.876201	0.2257	-3.88214	0.000103542	0.000321136
SPNCRNA.1393	37.6167	-0.875124	0.232971	-3.75637	0.000172396	0.000513401
SPNCRNA.701	92.5092	-0.873637	0.170111	-5.13569	2.81117e-07	1.312e-06
INT_0_4782	20.5263	-0.873467	0.270359	-3.23076	0.00123461	0.00313574
INT_0_3706	34.7712	-0.872956	0.228738	-3.8164	0.000135415	0.000411202
INT_0_1441	22.0049	-0.872442	0.268477	-3.2496	0.00115569	0.00295283
INT_0_697	92.0929	-0.872177	0.160247	-5.44271	5.24752e-08	2.70704e-07
INT_0_5880	30.432	-0.872006	0.24162	-3.609	0.000307382	0.000873286
SPBC1685.05	2934.09	-0.87192	0.0450023	-19.375	1.25429e-83	1.10667e-81
SPNCRNA.1329	37.3116	-0.871901	0.249637	-3.49268	0.000478192	0.00131261
INT_0_5126	65.7205	-0.871191	0.203564	-4.27969	1.87158e-05	6.60938e-05
INT_0_1164	19.2495	-0.869803	0.278755	-3.12032	0.00180658	0.00441932
INT_0_6053	136.001	-0.869002	0.139126	-6.24616	4.20679e-10	2.76891e-09
ght7	35.7077	-0.868366	0.229251	-3.78784	0.000151961	0.000456828
INT_0_3537	45.3942	-0.867677	0.218488	-3.97129	7.14851e-05	0.000227447
INT_0_2607	133.941	-0.867466	0.143029	-6.06497	1.31978e-09	8.25195e-09
INT_0_2548	32.6794	-0.866432	0.241444	-3.58854	0.000332531	0.000940887
INT_0_3113	71.308	-0.866129	0.169756	-5.10221	3.3571e-07	1.5441e-06
SPNCRNA.1327	145.341	-0.865988	0.12602	-6.87181	6.33938e-12	4.91114e-11
fhn1	32820.4	-0.86423	0.0348921	-24.7686	1.95346e-135	3.39322e-133
meu14	105.079	-0.863016	0.141125	-6.11528	9.63896e-10	6.11623e-09
INT_0_3611	57.9054	-0.862972	0.179996	-4.79439	1.63174e-06	6.79403e-06
INT_0_846	13.6418	-0.862753	0.300862	-2.8676	0.00413599	0.00936071
INT_0_2059	20.1124	-0.86258	0.275135	-3.13512	0.00171784	0.00422597
SPNCRNA.1386	27.7418	-0.862466	0.250286	-3.44592	0.000569113	0.00153618
INT_0_1463	56.3195	-0.86195	0.187389	-4.59979	4.2292e-06	1.6555e-05
SPBTRNAMET.05	69.6625	-0.861798	0.167708	-5.13869	2.76664e-07	1.29285e-06
INT_0_3738	76.8321	-0.861465	0.161783	-5.32481	1.01058e-07	5.00874e-07
SPBC119.03	2901.29	-0.861054	0.0827199	-10.4093	2.24914e-25	4.48095e-24
INT_0_4516	24.6651	-0.860869	0.256814	-3.35211	0.000801973	0.0021062
INT_0_5174	27.2571	-0.860768	0.246657	-3.48973	0.000483508	0.00132556
prl22	23.7425	-0.86074	0.298387	-2.88464	0.00391863	0.00891232
INT_0_5707	56.2386	-0.860739	0.183966	-4.67879	2.88578e-06	1.15805e-05
SPBTRNAGLN.01	20.9288	-0.860064	0.271648	-3.16609	0.00154501	0.00384505
INT_0_5955	20.052	-0.860042	0.288445	-2.98165	0.00286703	0.00671713
INT_0_4044	43.2043	-0.859837	0.236304	-3.6387	0.000274023	0.000785942
INT_0_5534	13.8783	-0.85962	0.316803	-2.71342	0.00665918	0.0143192
INT_0_3759	28.4468	-0.859444	0.24262	-3.54235	0.000396583	0.0011048
INT_0_3415	12.6853	-0.859337	0.331596	-2.59152	0.00955531	0.0196752
SPAC19G12.09	4177.14	-0.858908	0.0760263	-11.2975	1.34989e-29	3.28375e-28
SPNCRNA.1238	190.542	-0.858777	0.126637	-6.78139	1.19029e-11	8.95901e-11
INT_0_5212	193.38	-0.858687	0.112163	-7.65568	1.92289e-14	1.86209e-13
INT_0_2074	118.053	-0.857881	0.16469	-5.20906	1.89795e-07	9.11821e-07
INT_0_4788	22.5057	-0.856971	0.273552	-3.13276	0.00173172	0.00425664
eno102	458.089	-0.855638	0.107006	-7.99618	1.28343e-15	1.37988e-14
INT_0_2691	409.538	-0.855599	0.099614	-8.58914	8.76193e-18	1.12219e-16
INT_0_2734	62.9662	-0.855274	0.175478	-4.87398	1.0937e-06	4.67104e-06
INT_0_1384	250.379	-0.855198	0.0964728	-8.86465	7.67474e-19	1.0612e-17
INT_0_5255	11.1696	-0.85472	0.312412	-2.73587	0.00622157	0.0134641
INT_0_1686	45.4087	-0.854369	0.200343	-4.26453	2.00327e-05	7.03868e-05
INT_0_1262	65.6082	-0.854238	0.172072	-4.96442	6.8908e-07	3.03026e-06
SPCC417.12	167.922	-0.853557	0.116866	-7.30372	2.79923e-13	2.46781e-12
INT_0_5313	95.732	-0.853334	0.16574	-5.14862	2.62408e-07	1.23244e-06
SPNCRNA.1659	132.515	-0.85306	0.183044	-4.66042	3.1557e-06	1.25967e-05
INT_0_4800	48.5957	-0.852958	0.203898	-4.18327	2.87351e-05	9.80805e-05
INT_0_4824	57.291	-0.852063	0.207827	-4.09987	4.13381e-05	0.000136854
INT_0_4838	20.5747	-0.851862	0.271421	-3.13853	0.00169797	0.00418266
INT_0_2472	227.542	-0.851667	0.140452	-6.06376	1.32975e-09	8.30499e-09
INT_0_5388	20.9853	-0.851611	0.266224	-3.19886	0.00137975	0.00347518
INT_0_1137	39.9684	-0.851301	0.212955	-3.99757	6.39964e-05	0.000205383
INT_0_669	77.9501	-0.850946	0.18379	-4.62999	3.6568e-06	1.44459e-05
INT_0_4443	26.9752	-0.850543	0.242718	-3.50425	0.000457898	0.00126032
SPNCRNA.1626	6869.97	-0.85027	0.0725706	-11.7165	1.04967e-31	2.77838e-30
INT_0_2595	109.104	-0.849089	0.14346	-5.91865	3.24595e-09	1.92557e-08
SPNCRNA.1570	1081.76	-0.84897	0.0721499	-11.7668	5.79116e-32	1.54761e-30
SPCC736.13	3551.95	-0.848939	0.0632456	-13.4229	4.43974e-41	1.58194e-39
INT_0_2977	432.859	-0.848144	0.0860029	-9.8618	6.09441e-23	1.05204e-21
SPAC186.09	81.1698	-0.847276	0.164178	-5.16072	2.45997e-07	1.16224e-06
INT_0_3117	35.528	-0.846644	0.24662	-3.43299	0.000596958	0.00160454
SPCC553.10	14838.9	-0.845738	0.0845363	-10.0044	1.45714e-23	2.65558e-22
SPAC27D7.11c	3841.33	-0.844929	0.0877278	-9.63125	5.90066e-22	9.66091e-21
SPCC663.06c	1709.6	-0.84385	0.051145	-16.4992	3.71999e-61	2.2115e-59
INT_0_3810	90.2302	-0.843139	0.168517	-5.00327	5.63649e-07	2.51045e-06
INT_0_2197	151.94	-0.842218	0.118937	-7.08119	1.42927e-12	1.17872e-11
INT_0_93	33.8506	-0.841998	0.23989	-3.50993	0.00044822	0.00123675
INT_0_1361	87.7609	-0.84187	0.223173	-3.77228	0.000161763	0.000484069
INT_0_5370	212.671	-0.841055	0.148968	-5.64586	1.64355e-08	8.99622e-08
INT_0_5971	59.191	-0.840937	0.186634	-4.5058	6.61227e-06	2.5037e-05
INT_0_4727	38.8233	-0.84082	0.217586	-3.86431	0.000111403	0.000343067
INT_0_4205	19.3219	-0.840551	0.294704	-2.85218	0.00434202	0.00977579
INT_0_412	39.1846	-0.840474	0.212861	-3.94847	7.86536e-05	0.000248055
INT_0_4622	271.383	-0.840444	0.120636	-6.96678	3.24288e-12	2.58616e-11
INT_0_4942	35.1246	-0.840352	0.225581	-3.72527	0.000195103	0.000574863
SPNCRNA.575	21.054	-0.840212	0.266285	-3.15531	0.00160328	0.00397141
SPNCRNA.559	43.942	-0.840042	0.239257	-3.51104	0.000446353	0.00123252
INT_0_6061	87.8214	-0.840032	0.159551	-5.26496	1.40216e-07	6.8248e-07
SPBC1348.07	74.9833	-0.839876	0.168658	-4.97977	6.36604e-07	2.81957e-06
INT_0_4396	40.2019	-0.839139	0.227986	-3.68066	0.000232632	0.000676299
INT_0_4097	77.5102	-0.838785	0.168919	-4.96562	6.84832e-07	3.01516e-06
INT_0_3675	180.541	-0.838293	0.126648	-6.6191	3.61381e-11	2.61724e-10
INT_0_3167	34.8271	-0.837758	0.243494	-3.44056	0.000580502	0.00156371
SPNCRNA.967	191.134	-0.837726	0.108187	-7.7433	9.68729e-15	9.58128e-14
SPNCRNA.853	24.7421	-0.837586	0.27375	-3.05967	0.00221579	0.00530996
INT_0_4966	131.157	-0.836802	0.125684	-6.65797	2.77641e-11	2.03195e-10
INT_0_2048	363.539	-0.836429	0.104634	-7.99387	1.30768e-15	1.40188e-14
chs1	2072.56	-0.836086	0.0481795	-17.3536	1.8535e-67	1.25642e-65
INT_0_3923	30.785	-0.835594	0.234488	-3.56349	0.000365959	0.00102789
INT_0_6000	41.3135	-0.834924	0.251318	-3.32218	0.000893159	0.00232209
INT_0_970	56.6845	-0.834848	0.182208	-4.58183	4.60914e-06	1.79267e-05
SPMITTRNAARG.01	527.205	-0.834824	0.105027	-7.94867	1.8853e-15	2.0018e-14
INT_0_4051	53.6844	-0.834631	0.18705	-4.46208	8.11697e-06	3.04233e-05
INT_0_5752	83.6189	-0.834495	0.209385	-3.98545	6.73514e-05	0.000215157
INT_0_3123	194.561	-0.834249	0.114493	-7.28646	3.18212e-13	2.79429e-12
INT_0_4080	12.5165	-0.833338	0.317976	-2.62076	0.0087734	0.0182785
INT_0_4480	65.1682	-0.833272	0.195365	-4.26521	1.99715e-05	7.02607e-05
INT_0_5658	64.3043	-0.832323	0.193855	-4.29354	1.75844e-05	6.23163e-05
SPNCRNA.133	16591.4	-0.831458	0.0550814	-15.0951	1.74458e-51	8.25298e-50
INT_0_2467	60.0257	-0.831455	0.195162	-4.26033	2.04122e-05	7.16747e-05
INT_0_617	16.938	-0.831262	0.282894	-2.93842	0.00329886	0.00761967
INT_0_6081	311.735	-0.831114	0.110237	-7.53937	4.72242e-14	4.43779e-13
INT_0_1856	272.6	-0.830816	0.105892	-7.84589	4.29895e-15	4.41288e-14
SPAC5H10.02c	78.7234	-0.830438	0.161854	-5.13077	2.88557e-07	1.34277e-06
INT_0_3561	24.4591	-0.829987	0.269382	-3.08108	0.00206253	0.00497593
INT_0_2202	193.113	-0.829689	0.116842	-7.10097	1.23888e-12	1.02934e-11
SPBC36.13	101.154	-0.828807	0.141743	-5.84726	4.99726e-09	2.90709e-08
INT_0_1377	25.1641	-0.827918	0.306411	-2.70199	0.00689258	0.0147554
INT_0_3505	29.6049	-0.827062	0.23557	-3.5109	0.000446592	0.00123287
SPNCRNA.1247	98.9869	-0.826997	0.160289	-5.15941	2.47731e-07	1.16894e-06
INT_0_4988	13.5455	-0.826363	0.301763	-2.73845	0.00617294	0.0133719
INT_0_708	61.8799	-0.82631	0.190772	-4.33141	1.48159e-05	5.31316e-05
INT_0_5845	351.562	-0.826047	0.11576	-7.13588	9.617e-13	8.08104e-12
INT_0_4025	104.06	-0.825257	0.151865	-5.43415	5.50581e-08	2.83633e-07
INT_0_1488	26.6871	-0.825134	0.270943	-3.04542	0.00232353	0.00553915
SPNCRNA.449	10.9423	-0.82451	0.314653	-2.62037	0.00878331	0.0182957
INT_0_1647	152.85	-0.824495	0.120142	-6.86269	6.75781e-12	5.21712e-11
INT_0_172	79.7559	-0.824081	0.169681	-4.85665	1.19388e-06	5.06772e-06
INT_0_1843	14.4679	-0.823913	0.316985	-2.59922	0.00934368	0.0193145
INT_0_574	19.7508	-0.823155	0.27361	-3.0085	0.00262543	0.00619942
snoR69b	659.199	-0.821795	0.0749904	-10.9587	6.03747e-28	1.36698e-26
SPNCRNA.580	38.2014	-0.821115	0.22669	-3.62219	0.000292122	0.000833765
SPNCRNA.1450	117.649	-0.820272	0.139032	-5.89986	3.63812e-09	2.1479e-08
INT_0_1197	31.2297	-0.819896	0.231373	-3.5436	0.000394697	0.00110054
INT_0_5995	34.2499	-0.819496	0.230837	-3.55011	0.000385076	0.00107533
INT_0_5431	39.8665	-0.819202	0.212875	-3.84828	0.000118949	0.000364486
INT_0_4210	37.5995	-0.818361	0.248625	-3.29155	0.000996354	0.00256836
INT_0_5493	19.7057	-0.818156	0.288867	-2.8323	0.00462149	0.0103146
INT_0_4575	116.802	-0.817987	0.159249	-5.13652	2.79871e-07	1.30673e-06
INT_0_3179	140.657	-0.817831	0.127862	-6.39618	1.59311e-10	1.08654e-09
INT_0_4753	29.6634	-0.817224	0.263073	-3.10646	0.00189343	0.004611
INT_0_3003	15.7531	-0.816915	0.310209	-2.63343	0.00845271	0.0176866
INT_0_903	113.866	-0.816844	0.14324	-5.70263	1.17973e-08	6.60045e-08
INT_0_3362	42.8392	-0.816516	0.206742	-3.94944	7.83339e-05	0.000247116
INT_0_4922	91.4375	-0.816229	0.148475	-5.4974	3.85422e-08	2.0173e-07
INT_0_896	22.2984	-0.815757	0.277982	-2.93457	0.00334007	0.00770363
INT_0_2374	59.2091	-0.814315	0.191551	-4.25116	2.12666e-05	7.4393e-05
INT_0_2325	31.424	-0.813931	0.238737	-3.40932	0.000651253	0.00174164
INT_0_2282	190.274	-0.813754	0.126421	-6.43684	1.21986e-10	8.40744e-10
SPBC1773.03c	2133.99	-0.811434	0.048155	-16.8504	1.04125e-63	6.4668e-62
INT_0_4102	80.9765	-0.810607	0.172156	-4.70856	2.49478e-06	1.01e-05
INT_0_1723	47.9658	-0.810514	0.214527	-3.77815	0.000157999	0.000473572
INT_0_3120	1490.84	-0.81024	0.0496272	-16.3265	6.39296e-60	3.70159e-58
SPNCRNA.1419	87.7455	-0.809628	0.156616	-5.1695	2.34723e-07	1.1138e-06
INT_0_1653	241.388	-0.809233	0.113953	-7.10145	1.23456e-12	1.02653e-11
INT_0_2131	59.994	-0.808741	0.186421	-4.33825	1.43623e-05	5.16385e-05
INT_0_2358	247.149	-0.808474	0.110994	-7.28394	3.2421e-13	2.84022e-12
INT_0_4172	26.7156	-0.806169	0.243788	-3.30685	0.00094352	0.0024416
INT_0_4769	20.1055	-0.806087	0.273089	-2.95174	0.00315991	0.00732765
INT_0_2678	27.6608	-0.805376	0.281893	-2.85702	0.00427634	0.00964497
SPNCRNA.633	61.0631	-0.804366	0.190759	-4.21665	2.47958e-05	8.5687e-05
INT_0_2856	52.6266	-0.80398	0.199688	-4.02618	5.669e-05	0.000183953
INT_0_4625	67.8494	-0.803551	0.169768	-4.73323	2.20978e-06	9.00516e-06
INT_0_225	191.095	-0.803468	0.141459	-5.67988	1.34792e-08	7.48492e-08
INT_0_889	52.5053	-0.803342	0.189397	-4.24158	2.21947e-05	7.72749e-05
INT_0_2645	86.3381	-0.803054	0.177098	-4.53451	5.77383e-06	2.20425e-05
INT_0_2539	14.2638	-0.802716	0.299395	-2.68113	0.00733743	0.0156115
INT_0_2515	237.877	-0.802645	0.114132	-7.03263	2.02677e-12	1.64585e-11
INT_0_5086	201.255	-0.802388	0.113802	-7.05072	1.77998e-12	1.45292e-11
INT_0_5659	15.7065	-0.801526	0.296917	-2.6995	0.00694442	0.014858
INT_0_3641	15.2824	-0.801495	0.293592	-2.72997	0.00633408	0.0136836
SPNCRNA.1149	60.204	-0.801147	0.180383	-4.44136	8.93934e-06	3.32259e-05
INT_0_4681	23.3085	-0.800971	0.255342	-3.13685	0.00170773	0.0042039
INT_0_2346	88.1117	-0.80018	0.165129	-4.84578	1.26112e-06	5.34091e-06
INT_0_2406	49.2837	-0.799878	0.204421	-3.91289	9.11995e-05	0.000285676
INT_0_1414	231.028	-0.799733	0.123033	-6.50013	8.0249e-11	5.64747e-10
INT_0_1405	23.2629	-0.799485	0.283925	-2.81583	0.00486511	0.0107912
mug131	15.0429	-0.798492	0.291395	-2.74024	0.0061395	0.0133072
INT_0_185	46.6507	-0.798381	0.196751	-4.05783	4.9531e-05	0.000161809
INT_0_3942	52.6025	-0.798229	0.192957	-4.13682	3.52158e-05	0.000118062
INT_0_865	67.9939	-0.798181	0.206294	-3.86914	0.000109222	0.000336909
INT_0_2781	23.3386	-0.798013	0.292074	-2.73223	0.0062908	0.0135954
INT_0_5569	43.1118	-0.797806	0.203547	-3.91953	8.87232e-05	0.000278189
INT_0_875	32.1791	-0.796851	0.230359	-3.45917	0.000541843	0.00147278
INT_0_4268	31.99	-0.796031	0.240661	-3.30769	0.000940704	0.00243488
INT_0_3576	11.6686	-0.794569	0.307742	-2.58193	0.00982483	0.020175
pho1	36632.5	-0.794419	0.0857878	-9.26029	2.03883e-20	3.10489e-19
INT_0_3855	77.8827	-0.79389	0.191137	-4.15351	3.27407e-05	0.000110632
INT_0_4119	73.5098	-0.793821	0.177513	-4.47191	7.75227e-06	2.91155e-05
SPAC750.01	8798.16	-0.793733	0.0878448	-9.03563	1.63063e-19	2.34814e-18
INT_0_4606	148.711	-0.793639	0.171122	-4.63786	3.52037e-06	1.39472e-05
INT_0_985	55.9778	-0.792928	0.183939	-4.31081	1.62656e-05	5.7938e-05
INT_0_223	80.1448	-0.792305	0.169188	-4.68299	2.82726e-06	1.13591e-05
INT_0_5163	14.6847	-0.792236	0.293789	-2.69662	0.00700473	0.0149724
SPNCRNA.1275	211.828	-0.791936	0.107347	-7.37735	1.61475e-13	1.44651e-12
caf5	3206.74	-0.791887	0.0550051	-14.3966	5.43471e-47	2.28855e-45
INT_0_5555	18.3734	-0.791677	0.283079	-2.79666	0.00516338	0.0113846
INT_0_4415	188.648	-0.791226	0.15483	-5.11029	3.21667e-07	1.4838e-06
SPNCRNA.998	171.384	-0.789004	0.117103	-6.73766	1.60954e-11	1.20008e-10
INT_0_1757	135.011	-0.787354	0.12443	-6.3277	2.4885e-10	1.66454e-09
INT_0_3294	35.3311	-0.787352	0.256773	-3.06633	0.00216705	0.0052055
INT_0_5799	181.227	-0.787325	0.153322	-5.13511	2.81979e-07	1.31547e-06
SPNCRNA.1051	125.842	-0.785492	0.140791	-5.57915	2.41703e-08	1.29059e-07
INT_0_1336	19.5861	-0.785356	0.27575	-2.84808	0.0043984	0.00988818
INT_0_4189	13.5499	-0.785147	0.300604	-2.6119	0.00900417	0.0187065
INT_0_406	26.3005	-0.784004	0.248792	-3.15124	0.00162579	0.00402338
INT_0_5186	230.764	-0.783287	0.101471	-7.71932	1.16953e-14	1.14957e-13
INT_0_2562	18.8436	-0.783158	0.278377	-2.8133	0.00490363	0.0108615
INT_0_1019	52.9445	-0.783119	0.192564	-4.06681	4.76617e-05	0.000156115
INT_0_5335	49.8589	-0.783035	0.23287	-3.36255	0.000772271	0.00203299
INT_0_5530	14.7637	-0.78251	0.300512	-2.60392	0.00921641	0.0190799
SPNCRNA.1355	130.198	-0.782478	0.136794	-5.72014	1.06439e-08	5.99128e-08
INT_0_553	69.5567	-0.781762	0.20475	-3.81813	0.000134465	0.000408874
SPCPB1C11.02	663.276	-0.781112	0.0740007	-10.5555	4.79215e-26	9.88392e-25
SPATRNASER.03	123.928	-0.779871	0.138657	-5.62448	1.86068e-08	1.0115e-07
INT_0_6123	44.4585	-0.779678	0.208379	-3.74164	0.000182824	0.000541409
INT_0_4346	57.2851	-0.779601	0.187341	-4.1614	3.16306e-05	0.000107076
SPNCRNA.1037	1820.88	-0.779593	0.0610858	-12.7623	2.66351e-37	8.50869e-36
bgl2	4613.48	-0.779255	0.0656933	-11.862	1.86432e-32	5.15564e-31
slt1	4248.17	-0.778835	0.0455013	-17.1168	1.11306e-65	7.19415e-64
SPAC13F5.07c	46.9683	-0.778397	0.214399	-3.6306	0.000282768	0.000808105
SPNCRNA.820	15.455	-0.778241	0.294652	-2.64122	0.00826077	0.0173273
SPNCRNA.1667	106.508	-0.777957	0.142998	-5.44032	5.31837e-08	2.74232e-07
INT_0_205	157.941	-0.77734	0.157145	-4.94663	7.55094e-07	3.30748e-06
INT_0_4745	29.6713	-0.7767	0.245819	-3.15964	0.00157962	0.00391979
INT_0_297	15.5026	-0.774035	0.292533	-2.64598	0.00814552	0.0171147
INT_0_3642	45.9066	-0.773758	0.196025	-3.94725	7.90549e-05	0.000249179
elp4	2670.9	-0.772805	0.0471347	-16.3957	2.05338e-60	1.20144e-58
SPNCRNA.1691	141.59	-0.772611	0.121027	-6.38379	1.72764e-10	1.17469e-09
INT_0_4363	32.9432	-0.772373	0.247709	-3.11806	0.00182046	0.00445086
SPNCRNA.974	118.767	-0.772331	0.144686	-5.33799	9.39825e-08	4.68732e-07
INT_0_897	16.2818	-0.772126	0.288373	-2.67752	0.00741688	0.0157504
SPAC2F3.05c	1373.11	-0.771999	0.073227	-10.5426	5.49849e-26	1.13198e-24
gld1	1070.88	-0.771843	0.106886	-7.22117	5.15408e-13	4.4417e-12
SPBC409.08	12717.9	-0.771773	0.0963242	-8.01224	1.12633e-15	1.22041e-14
SPCC16A11.15c	807.621	-0.771761	0.0601096	-12.8392	9.88443e-38	3.17587e-36
INT_0_4430	97.469	-0.771122	0.157917	-4.88308	1.04439e-06	4.47762e-06
INT_0_5621	62.7587	-0.768895	0.184939	-4.15757	3.2165e-05	0.000108753
INT_0_3488	108.536	-0.767943	0.183316	-4.18918	2.79968e-05	9.57072e-05
INT_0_6024	66.7462	-0.767812	0.17756	-4.32423	1.53062e-05	5.47136e-05
INT_0_3728	33.3346	-0.767633	0.235216	-3.26352	0.00110038	0.00281476
INT_0_5473	17.3965	-0.767551	0.296014	-2.59296	0.0095155	0.0196041
INT_0_4721	70.6754	-0.766452	0.167171	-4.58484	4.54337e-06	1.76851e-05
INT_0_4546	33.3833	-0.765945	0.234467	-3.26675	0.00108791	0.00278735
SPNCRNA.1212	366.264	-0.765803	0.0989956	-7.73572	1.02819e-14	1.01604e-13
INT_0_5924	111.798	-0.764953	0.153546	-4.98191	6.29587e-07	2.79072e-06
INT_0_170	11.0132	-0.764572	0.312264	-2.44848	0.0143459	0.0281972
INT_0_2855	33.3243	-0.764537	0.234092	-3.26597	0.0010909	0.00279435
INT_0_1382	1041.96	-0.76353	0.0756915	-10.0874	6.28074e-24	1.1735e-22
INT_0_4087	170.266	-0.763477	0.120469	-6.33756	2.33435e-10	1.56709e-09
INT_0_5662	37.7159	-0.76268	0.274616	-2.77726	0.00548185	0.0120153
INT_0_2740	19.2252	-0.762507	0.27487	-2.77407	0.00553602	0.0121269
INT_0_5114	55.303	-0.760987	0.186469	-4.08104	4.48351e-05	0.000147465
INT_0_2087	626.616	-0.760759	0.0839677	-9.06014	1.30283e-19	1.88587e-18
INT_0_1293	35.2653	-0.760605	0.222989	-3.41096	0.00064735	0.00173245
INT_0_5244	18.9123	-0.759972	0.297171	-2.55735	0.0105472	0.0214986
INT_0_709	50.1076	-0.759621	0.224443	-3.38447	0.000713146	0.00189168
INT_0_3617	36.8073	-0.759267	0.235554	-3.22332	0.00126715	0.00321325
INT_0_2557	137.694	-0.759254	0.163791	-4.63551	3.56053e-06	1.40913e-05
INT_0_5345	89.0555	-0.759248	0.209282	-3.62788	0.000285763	0.000816244
SPSNORNA.54	898.415	-0.759177	0.0716057	-10.6022	2.91117e-26	6.09481e-25
INT_0_5644	174.508	-0.759062	0.140421	-5.4056	6.45908e-08	3.2878e-07
INT_0_5449	803.62	-0.758739	0.0600953	-12.6256	1.52582e-36	4.73814e-35
INT_0_54	19.9903	-0.758568	0.30093	-2.52075	0.0117106	0.0236403
SPNCRNA.1601	553.069	-0.758074	0.0705772	-10.7411	6.5293e-27	1.39589e-25
moa1	45.8865	-0.757599	0.227663	-3.32771	0.000875618	0.00228022
INT_0_2633	52.0784	-0.757217	0.190851	-3.96758	7.26063e-05	0.000230618
INT_0_1697	127.886	-0.757144	0.129121	-5.86381	4.52353e-09	2.64118e-08
INT_0_4852	18.958	-0.756849	0.304995	-2.48151	0.0130827	0.02606
INT_0_1732	22.5771	-0.756254	0.274691	-2.75311	0.00590327	0.0128654
INT_0_4348	30.5484	-0.755797	0.304863	-2.47914	0.01317	0.0262014
INT_0_4700	20.1883	-0.755227	0.279485	-2.70221	0.00688805	0.0147486
INT_0_3535	39.1556	-0.755033	0.225026	-3.35532	0.000792739	0.00208342
INT_0_2297	101.349	-0.7548	0.147783	-5.1075	3.26456e-07	1.50527e-06
INT_0_5973	79.3986	-0.754745	0.160659	-4.69781	2.6296e-06	1.05995e-05
INT_0_4236	140.962	-0.754676	0.254261	-2.96812	0.00299627	0.0069846
INT_0_2153	29.3252	-0.75433	0.270405	-2.78963	0.00527679	0.0116002
INT_0_2893	799.454	-0.753627	0.0592857	-12.7118	5.08629e-37	1.61095e-35
INT_0_3059	73.6115	-0.753606	0.183487	-4.10713	4.00612e-05	0.000132864
INT_0_4378	19.9011	-0.753496	0.283237	-2.6603	0.0078071	0.0164909
INT_0_2345	21.7228	-0.752128	0.259134	-2.90247	0.00370235	0.00846719
SPNCRNA.564	1777.3	-0.751802	0.0613918	-12.246	1.76567e-34	5.23437e-33
SPNCRNA.1322	37.4197	-0.751607	0.229921	-3.26897	0.00107939	0.00276871
INT_0_3312	63.8458	-0.751446	0.178745	-4.20401	2.62229e-05	9.02538e-05
INT_0_2996	81.707	-0.751194	0.159457	-4.71094	2.46572e-06	9.99323e-06
INT_0_5939	62.8272	-0.751131	0.178249	-4.21394	2.5095e-05	8.66669e-05
INT_0_4902	93.1286	-0.750844	0.155912	-4.81582	1.46599e-06	6.15925e-06
INT_0_5873	48.7245	-0.750776	0.215171	-3.4892	0.000484461	0.00132752
INT_0_2672	127.437	-0.750738	0.181739	-4.13086	3.6141e-05	0.000120799
INT_0_1814	70.8354	-0.750517	0.194143	-3.86579	0.000110729	0.000341181
INT_0_5622	50.4832	-0.750142	0.222399	-3.37296	0.000743636	0.00196421
INT_0_4151	28.9617	-0.74986	0.239727	-3.12798	0.00176014	0.00432048
SPAC977.08	22.9966	-0.749192	0.281955	-2.65713	0.00788088	0.0166341
INT_0_4764	127.117	-0.748999	0.163572	-4.579	4.67196e-06	1.81602e-05
INT_0_255	100.827	-0.748957	0.146853	-5.10005	3.39559e-07	1.56051e-06
SPCC576.17c	720.46	-0.748843	0.0771687	-9.70397	2.89983e-22	4.83319e-21
INT_0_1805	106.086	-0.748533	0.153282	-4.88337	1.04287e-06	4.47284e-06
SPNCRNA.1377	212.488	-0.748103	0.108457	-6.89767	5.28641e-12	4.12414e-11
SPAC11D3.13	2267.67	-0.748079	0.0563983	-13.2642	3.73392e-40	1.28913e-38
INT_0_2610	20.9183	-0.747152	0.281744	-2.65189	0.00800435	0.0168627
INT_0_1393	17.7131	-0.747101	0.299386	-2.49545	0.0125799	0.0252074
INT_0_3785	275.287	-0.747057	0.0995642	-7.50327	6.22469e-14	5.79078e-13
INT_0_5118	17.3307	-0.746803	0.297454	-2.51065	0.0120508	0.0242566
INT_0_5172	95.4016	-0.746679	0.150784	-4.95199	7.34594e-07	3.22368e-06
INT_0_4554	28.0055	-0.746669	0.244985	-3.04781	0.00230517	0.00550635
INT_0_4027	17.9718	-0.746036	0.280853	-2.65632	0.00789993	0.016668
INT_0_2357	56.5841	-0.746033	0.1863	-4.00448	6.21537e-05	0.000200221
INT_0_4141	42.1231	-0.744965	0.240104	-3.10268	0.0019178	0.00466422
INT_0_881	18.0829	-0.743896	0.286376	-2.59761	0.00938737	0.0193904
INT_0_5170	309.129	-0.743671	0.101974	-7.29278	3.03633e-13	2.6726e-12
SPCC191.01	1791.13	-0.743534	0.0729573	-10.1914	2.16722e-24	4.14681e-23
INT_0_3266	218.613	-0.743326	0.117304	-6.33676	2.34654e-10	1.57432e-09
INT_0_5283	107.211	-0.74325	0.143942	-5.16354	2.42322e-07	1.14585e-06
INT_0_5058	140.21	-0.743241	0.124876	-5.95184	2.65142e-09	1.59415e-08
INT_0_2097	46.4977	-0.743042	0.205773	-3.61097	0.000305054	0.000867337
INT_0_1893	21.7863	-0.74297	0.278187	-2.67076	0.007568	0.0160346
INT_0_1662	18.3122	-0.742439	0.299196	-2.48145	0.0130851	0.02606
INT_0_2854	105.483	-0.742202	0.139419	-5.32352	1.01779e-07	5.03999e-07
INT_0_4832	27.4588	-0.741159	0.249456	-2.97111	0.0029673	0.00692723
INT_0_2092	18.0903	-0.740826	0.2883	-2.56964	0.0101805	0.0208199
INT_0_3378	162.648	-0.740778	0.117596	-6.29934	2.98909e-10	1.99099e-09
INT_0_6068	91.9095	-0.740604	0.185644	-3.98938	6.62466e-05	0.000212176
INT_0_2498	49.8219	-0.740225	0.194637	-3.8031	0.000142898	0.000432433
mug62	36.6325	-0.73995	0.258951	-2.85749	0.00427009	0.00963284
INT_0_5909	177.064	-0.739723	0.126865	-5.8308	5.51637e-09	3.19071e-08
INT_0_3070	128.226	-0.739317	0.130445	-5.66765	1.44771e-08	7.99514e-08
INT_0_1067	107.488	-0.739239	0.147117	-5.02485	5.03818e-07	2.25753e-06
INT_0_4925	12.9144	-0.739011	0.309005	-2.39158	0.0167759	0.0324021
INT_0_1352	24.0434	-0.737463	0.276881	-2.66347	0.00773402	0.0163521
mug137	37.2962	-0.737065	0.225888	-3.26296	0.00110255	0.00281964
INT_0_3680	145.537	-0.736388	0.138948	-5.29976	1.15958e-07	5.70907e-07
INT_0_2368	76.2356	-0.736385	0.169947	-4.33302	1.47075e-05	5.27771e-05
INT_0_1023	36.6554	-0.735387	0.220144	-3.34048	0.000836341	0.00218613
SPBC4F6.17c	9942.93	-0.733972	0.0471695	-15.5603	1.35428e-54	6.90619e-53
INT_0_214	70.0402	-0.733217	0.176693	-4.14966	3.3297e-05	0.000112273
INT_0_512	26.1535	-0.73224	0.260178	-2.81439	0.00488704	0.0108375
INT_0_5620	80.8265	-0.731618	0.16489	-4.437	9.12229e-06	3.38154e-05
SPNCRNA.925	302.274	-0.731495	0.107965	-6.77528	1.24165e-11	9.33296e-11
INT_0_5356	32.9618	-0.730642	0.257239	-2.84032	0.00450678	0.010093
mde5	44.0025	-0.730053	0.216522	-3.37172	0.000746992	0.00196971
INT_0_3717	37.4368	-0.730016	0.219929	-3.31933	0.000902341	0.00234431
SPNCRNA.1331	40.2828	-0.729387	0.225669	-3.23211	0.00122879	0.00312311
INT_0_47	23.1136	-0.729118	0.29364	-2.48303	0.0130268	0.0259591
SPNCRNA.89	14.1331	-0.729088	0.296594	-2.4582	0.0139636	0.0275676
INT_0_4757	66.1715	-0.728411	0.174755	-4.16817	3.07053e-05	0.0001044
INT_0_3477	57.3425	-0.728122	0.204359	-3.56296	0.000366701	0.00102971
INT_0_659	67.183	-0.727789	0.187473	-3.8821	0.00010356	0.000321136
INT_0_2425	73.4862	-0.727098	0.183593	-3.96037	7.48336e-05	0.000237286
INT_0_6150	16.7057	-0.726352	0.293441	-2.47529	0.0133129	0.026452
INT_0_2614	44.1081	-0.726315	0.226754	-3.20309	0.00135959	0.0034289
INT_0_1502	19.068	-0.725938	0.295598	-2.45583	0.0140561	0.0277284
INT_0_6235	98.5356	-0.724583	0.247583	-2.92662	0.00342663	0.00788203
INT_0_253	11.4204	-0.722982	0.319293	-2.26432	0.0235546	0.0436791
INT_0_2943	31.6381	-0.721363	0.237523	-3.03703	0.00238922	0.00568148
INT_0_4722	207.725	-0.721152	0.118943	-6.063	1.33607e-09	8.33972e-09
INT_0_6008	25.9113	-0.721077	0.250849	-2.87454	0.00404613	0.00917415
INT_0_2143	37.5145	-0.721063	0.229268	-3.14507	0.00166047	0.00409574
INT_0_2617	132.322	-0.720881	0.139514	-5.1671	2.37751e-07	1.12567e-06
INT_0_1455	133.989	-0.720873	0.130278	-5.53333	3.14202e-08	1.65937e-07
INT_0_857	20.5301	-0.720695	0.279191	-2.58137	0.00984083	0.0202032
SPNCRNA.878	73.0643	-0.720442	0.178808	-4.02915	5.5979e-05	0.000181911
INT_0_5445	175.866	-0.720418	0.139489	-5.16468	2.4085e-07	1.13937e-06
map2	313.571	-0.719782	0.0922784	-7.80011	6.18539e-15	6.25687e-14
INT_0_5249	64.5507	-0.719538	0.205809	-3.49615	0.000472022	0.00129695
INT_0_1515	17.6951	-0.719102	0.296736	-2.42338	0.015377	0.0300381
INT_0_809	39.8729	-0.719036	0.212994	-3.37585	0.000735886	0.00194643
INT_0_5674	166.347	-0.718613	0.135756	-5.29343	1.20045e-07	5.89203e-07
INT_0_2706	40.6925	-0.718331	0.225471	-3.18592	0.00144296	0.00361373
SPNCRNA.747	123.974	-0.71779	0.173372	-4.14017	3.47045e-05	0.000116559
ubi4	41702.2	-0.717225	0.058621	-12.235	2.02225e-34	5.97909e-33
INT_0_1882	221.678	-0.716126	0.101245	-7.07322	1.51385e-12	1.24386e-11
INT_0_2310	18.7081	-0.71567	0.274824	-2.60411	0.00921138	0.0190765
INT_0_2526	213.386	-0.715385	0.130962	-5.46252	4.69421e-08	2.43744e-07
SPNCRNA.1055	799.063	-0.715255	0.117107	-6.1077	1.01078e-09	6.39913e-09
SPATRNASER.01	99.2605	-0.715223	0.164492	-4.34806	1.37345e-05	4.95413e-05
INT_0_2440	18.6371	-0.715205	0.27632	-2.58832	0.00964453	0.0198405
INT_0_3428	72.9937	-0.71481	0.16239	-4.40181	1.0735e-05	3.93993e-05
INT_0_2967	49.2058	-0.714648	0.196141	-3.64353	0.00026892	0.000772501
INT_0_3768	65.1084	-0.714521	0.177828	-4.01805	5.86829e-05	0.000189866
INT_0_295	15.4897	-0.714242	0.290339	-2.46003	0.0138927	0.027452
SPNCRNA.1664	133.054	-0.713453	0.126836	-5.62501	1.85501e-08	1.00891e-07
INT_0_4182	106.369	-0.713079	0.146558	-4.8655	1.14168e-06	4.86284e-06
INT_0_2001	225.215	-0.712886	0.103519	-6.88652	5.71724e-12	4.44465e-11
INT_0_2388	94.8191	-0.712157	0.155273	-4.58648	4.50774e-06	1.7571e-05
INT_0_4108	147.772	-0.711556	0.143293	-4.96575	6.84348e-07	3.01422e-06
INT_0_4312	34.9136	-0.711048	0.223986	-3.17452	0.00150085	0.00374522
INT_0_4968	57.3053	-0.710929	0.182942	-3.88609	0.000101874	0.000316703
INT_0_5857	27.5761	-0.71052	0.307014	-2.31429	0.0206518	0.0389554
SPBC8E4.02c	6792.12	-0.71043	0.0686706	-10.3455	4.38695e-25	8.67789e-24
INT_0_3066	83.4024	-0.710032	0.158112	-4.49069	7.09916e-06	2.68166e-05
INT_0_695	30.6336	-0.709837	0.242093	-2.93208	0.003367	0.00775771
INT_0_2519	189.003	-0.709568	0.108528	-6.5381	6.23071e-11	4.426e-10
INT_0_3523	32.2807	-0.709532	0.229924	-3.08594	0.00202912	0.00490065
INT_0_3334	88.8426	-0.708618	0.17824	-3.97564	7.01902e-05	0.000223583
INT_0_321	25.9516	-0.707747	0.249148	-2.84067	0.00450195	0.0100863
INT_0_3052	64.6661	-0.70702	0.188651	-3.74776	0.000178418	0.000529632
INT_0_3370	19.0957	-0.706522	0.303711	-2.32629	0.020003	0.0379139
INT_0_5135	77.4946	-0.705953	0.181943	-3.88008	0.000104421	0.000323625
INT_0_2115	17.9582	-0.705653	0.292845	-2.40964	0.0159681	0.0310345
INT_0_5660	16.2212	-0.705369	0.285184	-2.47338	0.0133842	0.0265794
INT_0_2354	110.218	-0.704921	0.172363	-4.08975	4.31833e-05	0.000142496
INT_0_3331	506.611	-0.704267	0.0794649	-8.86262	7.81525e-19	1.07928e-17
INT_0_2491	284.078	-0.704143	0.0985853	-7.14247	9.16658e-13	7.71422e-12
SPNCRNA.749	268.959	-0.703781	0.108849	-6.46569	1.00841e-10	7.01091e-10
INT_0_5710	115.272	-0.70369	0.137598	-5.1141	3.15237e-07	1.45656e-06
INT_0_6140	12.4663	-0.703474	0.304738	-2.30846	0.0209736	0.0394992
INT_0_393	40.4633	-0.7033	0.223317	-3.14934	0.00163642	0.00404629
INT_0_1070	27.3801	-0.702642	0.245744	-2.85924	0.00424661	0.0095857
INT_0_1986	59.2343	-0.70205	0.186499	-3.76436	0.000166979	0.000497937
INT_0_4773	187.825	-0.701075	0.11064	-6.33657	2.34943e-10	1.57531e-09
mug143	296.708	-0.701038	0.097304	-7.20461	5.82094e-13	4.99702e-12
INT_0_76	52.6187	-0.700047	0.190068	-3.68314	0.000230375	0.000670161
INT_0_2263	19.3172	-0.699835	0.270922	-2.58316	0.00979	0.0201137
SPNCRNA.549	12.9457	-0.699831	0.305231	-2.29279	0.0218601	0.0408642
INT_0_4660	85.9379	-0.699653	0.177251	-3.94725	7.90549e-05	0.000249179
INT_0_2732	57.6559	-0.699075	0.227453	-3.07349	0.00211573	0.00508883
fip1	1459.44	-0.698838	0.191436	-3.65051	0.000261723	0.000752996
INT_0_1296	32.1447	-0.69811	0.235097	-2.96945	0.00298333	0.00696173
INT_0_4652	15.4967	-0.697542	0.298203	-2.33915	0.0193276	0.0368234
SPNCRNA.698	1346.7	-0.697357	0.0517205	-13.4832	1.96445e-41	7.16027e-40
INT_0_5698	48.2517	-0.696405	0.236393	-2.94596	0.00321952	0.0074541
INT_0_3709	41.7621	-0.696272	0.207932	-3.34855	0.000812351	0.00212993
INT_0_1998	229.583	-0.69603	0.110562	-6.29537	3.06677e-10	2.03907e-09
INT_0_4394	40.4887	-0.695907	0.207098	-3.36028	0.000778646	0.00204881
INT_0_1303	23.842	-0.695813	0.266922	-2.60681	0.0091391	0.018941
INT_0_1684	157.618	-0.695281	0.175957	-3.95142	7.76875e-05	0.000245495
INT_0_404	29.8703	-0.69525	0.234221	-2.96835	0.00299403	0.00698084
INT_0_5305	134.214	-0.695195	0.166728	-4.16965	3.05072e-05	0.00010381
INT_0_2030	855.181	-0.694721	0.0622818	-11.1545	6.80969e-29	1.62803e-27
INT_0_2137	39.5113	-0.694457	0.263027	-2.64025	0.0082844	0.0173704
grt1	286.94	-0.694446	0.0907171	-7.65507	1.93202e-14	1.86768e-13
INT_0_6230	2781.08	-0.694441	0.0655643	-10.5918	3.25405e-26	6.7871e-25
SPBPB2B2.11	360.41	-0.694246	0.0940008	-7.38553	1.51844e-13	1.36464e-12
INT_0_1917	35.3144	-0.693647	0.228029	-3.04192	0.00235072	0.00559832
INT_0_6045	21.8611	-0.693288	0.271215	-2.55623	0.0105813	0.0215641
spn6	79.1196	-0.693053	0.166217	-4.16957	3.05174e-05	0.000103813
SPMITTRNAILE.02	2940.23	-0.692474	0.0729128	-9.49729	2.15421e-21	3.46575e-20
INT_0_5513	28.0613	-0.691804	0.252337	-2.74158	0.00611437	0.0132735
SPAC869.05c	1555.15	-0.69146	0.067462	-10.2496	1.18794e-24	2.3088e-23
INT_0_2105	75.1191	-0.691333	0.186915	-3.69865	0.000216746	0.000633596
INT_0_26	32.1452	-0.691279	0.22787	-3.03365	0.00241614	0.00573937
INT_0_4469	92.9288	-0.691062	0.160677	-4.30094	1.70077e-05	6.04073e-05
INT_0_2506	45.5461	-0.689547	0.199267	-3.46043	0.000539321	0.00146664
INT_0_1284	29.0387	-0.689466	0.258328	-2.66895	0.00760889	0.0161089
INT_0_3198	42.2541	-0.689051	0.207821	-3.31559	0.000914492	0.00237422
INT_0_1539	47.0397	-0.688676	0.228138	-3.01869	0.0025387	0.00600484
INT_0_2900	166.706	-0.688668	0.124945	-5.51178	3.55231e-08	1.86542e-07
INT_0_4599	122.399	-0.688427	0.162121	-4.24638	2.17256e-05	7.5841e-05
SPNCRNA.989	183.106	-0.688284	0.113781	-6.04917	1.4559e-09	9.0269e-09
INT_0_4957	47.1923	-0.688196	0.201978	-3.40728	0.000656141	0.00175218
SPCC790.03	1279.92	-0.687866	0.0605257	-11.3649	6.25597e-30	1.55587e-28
INT_0_5962	236.894	-0.687637	0.105569	-6.51365	7.33456e-11	5.17928e-10
INT_0_141	20.6218	-0.686116	0.267346	-2.5664	0.010276	0.0209959
INT_0_4686	67.0376	-0.685994	0.187085	-3.66676	0.000245647	0.000710604
INT_0_5650	99.9098	-0.685949	0.181812	-3.77284	0.000161397	0.000483105
oca2	5467.92	-0.68474	0.0750861	-9.1194	7.55401e-20	1.11082e-18
INT_0_5991	486.318	-0.684666	0.126508	-5.41204	6.2312e-08	3.17908e-07
INT_0_199	230.353	-0.683303	0.122354	-5.58464	2.34182e-08	1.25525e-07
SPNCRNA.1617	37.5677	-0.683276	0.222944	-3.06478	0.00217827	0.00523019
SPNCRNA.1169	107.814	-0.682745	0.141076	-4.83955	1.30131e-06	5.50481e-06
INT_0_380	67.1805	-0.682562	0.198842	-3.43269	0.000597626	0.00160595
INT_0_6214	4681.14	-0.680639	0.0789207	-8.62434	6.44637e-18	8.34275e-17
INT_0_4358	126.142	-0.680229	0.220319	-3.08748	0.00201864	0.00487746
INT_0_2189	53.8292	-0.679639	0.194738	-3.49002	0.000482983	0.00132445
SPNCRNA.1611	65.3777	-0.678912	0.185048	-3.66885	0.000243644	0.000705362
SPNCRNA.1642	146.488	-0.678447	0.121333	-5.59162	2.2496e-08	1.20874e-07
INT_0_5792	52.3493	-0.677855	0.18665	-3.63169	0.000281571	0.000805306
INT_0_5023	23.2934	-0.677826	0.303699	-2.2319	0.0256215	0.0470957
dhc1	7434.5	-0.677509	0.0796028	-8.51113	1.7225e-17	2.15642e-16
INT_0_3173	27.5109	-0.677497	0.252431	-2.68388	0.00727724	0.0154999
INT_0_3240	186.191	-0.677067	0.112646	-6.01057	1.84867e-09	1.12736e-08
INT_0_2242	6090.16	-0.676882	0.0343485	-19.7063	1.90316e-86	1.72012e-84
INT_0_466	25.4727	-0.675476	0.25274	-2.67261	0.00752628	0.0159645
INT_0_4069	20.1252	-0.67526	0.272346	-2.47942	0.0131596	0.0261897
INT_0_2315	30.6043	-0.67512	0.283906	-2.37797	0.0174082	0.0334656
INT_0_439	56.0515	-0.674929	0.242099	-2.78783	0.0053063	0.0116604
INT_0_3774	186.958	-0.674262	0.110856	-6.08231	1.18462e-09	7.44876e-09
SPBC11C11.06c	2893	-0.674014	0.0828916	-8.13128	4.24787e-16	4.74133e-15
SPNCRNA.1683	66.7959	-0.673786	0.181923	-3.70369	0.000212484	0.000622938
INT_0_216	44.9814	-0.67316	0.211274	-3.18619	0.00144159	0.00361113
INT_0_5898	183.782	-0.672666	0.10772	-6.24455	4.25018e-10	2.79581e-09
INT_0_3218	171.682	-0.672149	0.122755	-5.47553	4.36206e-08	2.27667e-07
INT_0_1291	33.4045	-0.671949	0.229161	-2.93221	0.00336558	0.00775605
INT_0_4755	12.659	-0.671319	0.301736	-2.22486	0.0260909	0.0478054
SPAC16A10.01	1818.48	-0.669752	0.0548769	-12.2046	2.9364e-34	8.5905e-33
INT_0_569	22.1542	-0.669467	0.277669	-2.41102	0.0159078	0.0309527
SPMITTRNAGLN.01	5296.44	-0.669334	0.0670875	-9.97704	1.92118e-23	3.45596e-22
INT_0_1849	42.9282	-0.669242	0.209565	-3.19347	0.00140572	0.0035324
SPNCRNA.1409	104.127	-0.669214	0.161672	-4.13933	3.48327e-05	0.000116919
INT_0_682	28.8076	-0.669075	0.250605	-2.66984	0.00758885	0.0160696
INT_0_4453	106.603	-0.668641	0.140247	-4.76758	1.86453e-06	7.68557e-06
SPCC576.01c	1398.78	-0.668415	0.119547	-5.59124	2.25454e-08	1.21081e-07
INT_0_4667	57.0566	-0.668331	0.216087	-3.09288	0.00198227	0.00480003
INT_0_2863	15.5194	-0.668282	0.288051	-2.32001	0.0203404	0.0384697
INT_0_2772	14.5134	-0.668179	0.291484	-2.29234	0.0218861	0.0409059
INT_0_839	31.8137	-0.66798	0.226288	-2.9519	0.00315827	0.00732537
INT_0_1200	41.7995	-0.666613	0.210677	-3.16415	0.00155539	0.00386484
INT_0_5863	35.3786	-0.666597	0.22783	-2.92585	0.00343521	0.0078985
INT_0_4256	299.149	-0.666164	0.0911485	-7.30856	2.70023e-13	2.39e-12
INT_0_191	26.2011	-0.665933	0.275668	-2.41571	0.0157045	0.0306025
INT_0_2052	37.3486	-0.665453	0.216291	-3.07666	0.00209332	0.00504257
INT_0_1222	59.4846	-0.664897	0.195691	-3.39769	0.000679585	0.0018087
INT_0_4866	20.4449	-0.664064	0.293727	-2.26082	0.0237704	0.044028
INT_0_3630	44.8883	-0.663545	0.199502	-3.32601	0.00088098	0.00229205
INT_0_5623	219.352	-0.66318	0.119282	-5.55974	2.70173e-08	1.4364e-07
INT_0_3054	79.532	-0.661586	0.161188	-4.10444	4.053e-05	0.000134379
SPNCRNA.1697	322.26	-0.661093	0.0896583	-7.37347	1.66247e-13	1.48806e-12
INT_0_509	130.082	-0.660566	0.129683	-5.09371	3.51128e-07	1.61168e-06
INT_0_2102	64.4845	-0.659956	0.231384	-2.85221	0.00434158	0.00977579
INT_0_2780	26.2851	-0.65897	0.254014	-2.59423	0.00948032	0.0195389
INT_0_4965	29.0754	-0.658727	0.235499	-2.79716	0.00515544	0.0113694
INT_0_3908	43.9571	-0.657402	0.205144	-3.20458	0.00135257	0.00341275
INT_0_2393	38.0594	-0.656865	0.228586	-2.8736	0.00405822	0.00919219
INT_0_5414	48.9303	-0.655889	0.199678	-3.28473	0.00102079	0.00262507
INT_0_5856	49.1999	-0.655281	0.202757	-3.23185	0.0012299	0.00312521
INT_0_6104	21.7561	-0.654848	0.259959	-2.51905	0.0117673	0.0237461
mug20	212.5	-0.654674	0.130646	-5.01107	5.4129e-07	2.4157e-06
INT_0_944	122.499	-0.654649	0.152509	-4.29253	1.76651e-05	6.25823e-05
INT_0_3501	521.925	-0.654218	0.156375	-4.18363	2.86885e-05	9.79515e-05
INT_0_4192	49.6389	-0.65398	0.194333	-3.36526	0.000764723	0.00201455
INT_0_2601	43.5095	-0.65374	0.232039	-2.81737	0.00484184	0.010746
INT_0_4313	47.0042	-0.653602	0.261918	-2.49545	0.0125799	0.0252074
SPNCRNA.1365	54.0528	-0.653419	0.192994	-3.38569	0.000709983	0.00188419
INT_0_284	123.66	-0.653286	0.172684	-3.78313	0.00015487	0.000464944
INT_0_3285	37.8387	-0.652561	0.242579	-2.6901	0.00714304	0.0152334
INT_0_4263	66.3358	-0.652536	0.172664	-3.77922	0.000157317	0.000472037
INT_0_4892	18.3897	-0.652002	0.272712	-2.3908	0.0168115	0.0324469
INT_0_1788	81.2186	-0.651433	0.158985	-4.09744	4.17751e-05	0.000138218
INT_0_6198	1475.97	-0.650991	0.0595169	-10.9379	7.59222e-28	1.7155e-26
INT_0_4508	14.3065	-0.650788	0.291749	-2.23064	0.0257049	0.0472254
INT_0_5372	106.469	-0.650758	0.139094	-4.67853	2.88933e-06	1.15876e-05
SPNCRNA.576	37.2573	-0.649427	0.254882	-2.54795	0.0108358	0.0220384
SPCC1393.12	2773.03	-0.648992	0.0363125	-17.8724	1.9345e-71	1.41486e-69
mug24	345.08	-0.648879	0.130662	-4.96607	6.83228e-07	3.01048e-06
INT_0_1534	124.773	-0.648556	0.143735	-4.51217	6.41663e-06	2.4346e-05
INT_0_2616	70.9945	-0.64756	0.170874	-3.78969	0.000150835	0.000453688
INT_0_2962	19.0341	-0.646925	0.289326	-2.23597	0.0253538	0.0466575
ght3	287.951	-0.646559	0.103328	-6.25734	3.91596e-10	2.58514e-09
SPNCRNA.986	220.461	-0.646212	0.0994113	-6.50039	8.01119e-11	5.64388e-10
INT_0_2234	62.1036	-0.645978	0.262828	-2.4578	0.0139793	0.0275888
SPNCRNA.635	21.5902	-0.644563	0.265374	-2.42888	0.0151454	0.0296221
SPNCRNA.1009	17.9698	-0.643974	0.274233	-2.34827	0.0188608	0.0359896
SPAPJ691.02	407.235	-0.643794	0.0760561	-8.46473	2.56736e-17	3.17126e-16
INT_0_3854	163.901	-0.643455	0.125211	-5.13896	2.7627e-07	1.29154e-06
isp5	384.532	-0.642081	0.149733	-4.28818	1.80139e-05	6.37164e-05
INT_0_1832	38.6847	-0.641706	0.22162	-2.89552	0.00378528	0.008632
INT_0_5931	81.2908	-0.641508	0.207673	-3.08902	0.00200815	0.00485739
INT_0_1062	71.5202	-0.64146	0.210593	-3.04596	0.00231936	0.00553308
INT_0_4763	83.388	-0.640902	0.207284	-3.0919	0.00198877	0.00481472
INT_0_620	58.0609	-0.639927	0.19999	-3.19979	0.00137529	0.00346612
INT_0_5911	143.769	-0.639783	0.151087	-4.23455	2.29013e-05	7.95358e-05
INT_0_757	90.6761	-0.639502	0.155366	-4.11609	3.85358e-05	0.000128187
INT_0_3911	20.6357	-0.639465	0.277239	-2.30655	0.0210798	0.0396387
SPCC794.04c	528.839	-0.637505	0.130051	-4.90197	9.4882e-07	4.09951e-06
INT_0_1813	43.6315	-0.637468	0.20841	-3.05873	0.00222281	0.00532334
INT_0_1916	210.989	-0.637021	0.10551	-6.03754	1.5648e-09	9.63226e-09
INT_0_1688	22.7199	-0.636668	0.255903	-2.48793	0.012849	0.0256772
INT_0_6160	43.3267	-0.636266	0.215218	-2.95638	0.00311276	0.00723491
INT_0_3402	109.199	-0.636144	0.144261	-4.40969	1.0352e-05	3.80817e-05
SPNCRNA.1011	74.8983	-0.636114	0.175942	-3.61547	0.000299804	0.00085394
INT_0_2063	27.687	-0.635474	0.242519	-2.6203	0.00878514	0.0182961
SPNCRNA.1571	371.387	-0.635277	0.083031	-7.65108	1.99293e-14	1.92489e-13
INT_0_5851	70.2688	-0.63432	0.200441	-3.16463	0.00155282	0.00386103
INT_0_3750	35.188	-0.634183	0.276487	-2.29371	0.0218069	0.0407783
INT_0_2038	123.467	-0.633941	0.1643	-3.85843	0.000114118	0.000350358
INT_0_5269	43.1074	-0.633719	0.203816	-3.10927	0.00187551	0.00457256
INT_0_1790	289.182	-0.633158	0.0950921	-6.65837	2.76884e-11	2.02908e-10
INT_0_5649	185.139	-0.63263	0.123162	-5.13655	2.79831e-07	1.30673e-06
INT_0_564	31.9932	-0.632348	0.229149	-2.75955	0.00578803	0.0126316
SPCC2H8.02	3428.02	-0.631253	0.0532788	-11.8481	2.20145e-32	6.07257e-31
SPCC4G3.03	426.104	-0.631194	0.0743805	-8.48601	2.13855e-17	2.66527e-16
INT_0_1351	25.1516	-0.631113	0.253603	-2.48858	0.0128254	0.0256392
INT_0_4171	131.436	-0.630827	0.133215	-4.73539	2.18635e-06	8.91623e-06
INT_0_1778	85.3321	-0.630808	0.197219	-3.19851	0.0013814	0.00347759
INT_0_5453	90.8682	-0.630737	0.154109	-4.09281	4.2618e-05	0.000140882
INT_0_2930	52.632	-0.629286	0.2137	-2.94472	0.00323242	0.00747744
INT_0_1324	66.1532	-0.629038	0.22444	-2.8027	0.00506763	0.0111979
INT_0_3835	339.042	-0.628994	0.0903035	-6.96533	3.27636e-12	2.61099e-11
INT_0_542	23.1583	-0.628511	0.270609	-2.32258	0.0202019	0.0382272
INT_0_2690	37.0776	-0.628364	0.211901	-2.96537	0.00302321	0.00704002
INT_0_5751	24.0652	-0.628251	0.252669	-2.48646	0.0129022	0.0257558
SPAC1834.13	19.4885	-0.627959	0.272177	-2.30717	0.0210455	0.0395944
SPNCRNA.1375	22.2847	-0.627813	0.263596	-2.38172	0.0172318	0.0331773
SPNCRNA.500	129.339	-0.627762	0.193492	-3.24439	0.00117703	0.00300323
INT_0_4034	134.586	-0.627694	0.174941	-3.58803	0.000333183	0.000942493
INT_0_1278	143.703	-0.627146	0.140459	-4.46499	8.00737e-06	3.0033e-05
prl23	29.8675	-0.627033	0.246189	-2.54695	0.0108668	0.0220974
SPAC22G7.11c	513.178	-0.627005	0.198377	-3.16068	0.00157404	0.00390681
SPNCRNA.1257	372.278	-0.625965	0.0999201	-6.26465	3.73659e-10	2.47113e-09
INT_0_5259	64.0667	-0.625786	0.191462	-3.26845	0.00108137	0.00277315
INT_0_1972	607.896	-0.625547	0.109043	-5.73671	9.65357e-09	5.45596e-08
INT_0_5262	53.0356	-0.625371	0.196752	-3.17847	0.00148056	0.00369958
INT_0_1699	262.081	-0.624971	0.149742	-4.17365	2.99762e-05	0.000102066
INT_0_4716	64.3754	-0.624953	0.171246	-3.64945	0.000262805	0.000755913
INT_0_1079	81.3127	-0.624806	0.157271	-3.97281	7.10308e-05	0.000226115
SPNCRNA.1323	38.3528	-0.62474	0.220331	-2.83546	0.00457601	0.0102234
INT_0_562	35.109	-0.624271	0.230403	-2.70947	0.00673902	0.0144685
INT_0_4401	30.3541	-0.624209	0.253334	-2.46398	0.0137405	0.0271851
SPNCRNA.920	914.307	-0.623585	0.109606	-5.68936	1.27519e-08	7.10591e-08
INT_0_2162	53.5719	-0.622981	0.213388	-2.91947	0.00350623	0.00804515
INT_0_5121	528.993	-0.622163	0.0721869	-8.61878	6.7673e-18	8.73775e-17
INT_0_4321	42.9258	-0.622041	0.209192	-2.97355	0.00294381	0.00687961
INT_0_5022	39.3478	-0.619921	0.259571	-2.38825	0.0169288	0.0326506
INT_0_1725	58.1022	-0.619611	0.178954	-3.46241	0.000535364	0.00145659
INT_0_3353	106.215	-0.619495	0.150489	-4.11654	3.84597e-05	0.000128009
INT_0_5882	159.286	-0.619211	0.121889	-5.08013	3.77168e-07	1.7173e-06
INT_0_3332	156.114	-0.619174	0.116996	-5.29227	1.20809e-07	5.92428e-07
INT_0_5479	133.012	-0.618454	0.130132	-4.7525	2.00915e-06	8.22377e-06
SPCTRNAMET.07	72.5706	-0.617897	0.168985	-3.65652	0.000255666	0.000737095
SPNCRNA.1003	115.46	-0.617588	0.163883	-3.76847	0.000164253	0.000490596
INT_0_1544	54.0102	-0.617237	0.189084	-3.26435	0.00109715	0.00280909
INT_0_2424	44.2618	-0.617048	0.205117	-3.00827	0.0026274	0.00620275
SPNCRNA.1577	41.1269	-0.616933	0.233458	-2.64259	0.00822736	0.0172736
INT_0_1319	21.7671	-0.616326	0.258835	-2.38116	0.0172584	0.033217
SPNCRNA.1038	962.566	-0.616301	0.0705834	-8.73153	2.51249e-18	3.35714e-17
INT_0_4783	23.8074	-0.616259	0.253949	-2.4267	0.0152368	0.0297903
INT_0_2700	67.3844	-0.615911	0.222665	-2.76609	0.00567327	0.0124007
ntp1	6881.75	-0.615756	0.0349621	-17.6121	1.99021e-69	1.40033e-67
INT_0_2147	69.9597	-0.615634	0.166847	-3.68981	0.000224424	0.000654136
INT_0_1413	31.7739	-0.615564	0.241588	-2.54799	0.0108346	0.0220384
INT_0_4447	55.2164	-0.615195	0.216779	-2.83789	0.00454125	0.010162
INT_0_6212	2949.11	-0.614863	0.0610507	-10.0713	7.39623e-24	1.37729e-22
SPNCRNA.560	93.6853	-0.614703	0.171766	-3.57873	0.000345273	0.00097433
INT_0_1622	46.9279	-0.613462	0.216236	-2.837	0.00455394	0.0101822
INT_0_2332	42.0824	-0.613441	0.218482	-2.80774	0.00498906	0.0110353
SPNCRNA.1041	55.6536	-0.613145	0.180564	-3.39572	0.00068448	0.00182129
INT_0_4842	51.2517	-0.613123	0.227925	-2.69003	0.00714465	0.0152334
SPNCRNA.1233	36.7782	-0.612947	0.220731	-2.77689	0.00548821	0.0120269
INT_0_2018	609.472	-0.612767	0.109772	-5.58217	2.37542e-08	1.27204e-07
INT_0_3261	103.266	-0.612547	0.138871	-4.41091	1.02936e-05	3.78794e-05
INT_0_1215	120.904	-0.61212	0.134225	-4.56041	5.10542e-06	1.96731e-05
SPBC354.11c	149.794	-0.611718	0.135157	-4.52598	6.01169e-06	2.28877e-05
INT_0_3733	52.3193	-0.611692	0.201763	-3.03173	0.00243154	0.00576855
INT_0_4705	198.899	-0.611107	0.113075	-5.40442	6.50177e-08	3.30802e-07
psi1	7604.61	-0.610949	0.0438036	-13.9474	3.26064e-44	1.28541e-42
INT_0_3301	26.4074	-0.610929	0.245932	-2.48414	0.0129865	0.0259007
INT_0_1378	21.2951	-0.610035	0.261962	-2.32871	0.0198743	0.0377036
INT_0_5613	55.3169	-0.609986	0.232629	-2.62214	0.00873808	0.0182254
INT_0_2012	239.225	-0.60887	0.0992019	-6.13768	8.3734e-10	5.33756e-09
INT_0_282	62.265	-0.608844	0.18178	-3.34934	0.000810032	0.00212435
INT_0_5100	232.617	-0.608663	0.138644	-4.39011	1.13294e-05	4.14035e-05
INT_0_2204	368.775	-0.607999	0.0836802	-7.26574	3.70988e-13	3.22461e-12
INT_0_3618	168.182	-0.607464	0.119434	-5.0862	3.65301e-07	1.66916e-06
INT_0_3972	35.432	-0.607379	0.23425	-2.59286	0.00951809	0.0196058
INT_0_4982	34.6451	-0.606944	0.253752	-2.39188	0.0167622	0.0323854
SPNCRNA.1202	394.072	-0.606892	0.0778893	-7.79173	6.60992e-15	6.6419e-14
rds1	3703.72	-0.606695	0.105993	-5.72394	1.04083e-08	5.86462e-08
INT_0_879	213.465	-0.606523	0.106913	-5.67304	1.40285e-08	7.76278e-08
INT_0_1890	64.7041	-0.604704	0.220012	-2.74851	0.00598677	0.0130193
INT_0_4830	66.0777	-0.604551	0.171427	-3.52658	0.000420962	0.00116704
INT_0_5874	67.4174	-0.604529	0.203196	-2.9751	0.00292889	0.00684942
INT_0_5152	89.7305	-0.603707	0.165918	-3.6386	0.000274126	0.000786035
INT_0_2099	65.1851	-0.603607	0.174552	-3.45803	0.000544145	0.00147723
SPMITTRNAARG.02	2214.21	-0.603336	0.0954396	-6.32165	2.58779e-10	1.72784e-09
SPMITTRNAGLY.01	1698.49	-0.603262	0.0542654	-11.1169	1.03847e-28	2.44072e-27
INT_0_5450	130.156	-0.602869	0.143662	-4.19643	2.71158e-05	9.30101e-05
INT_0_3787	41.3808	-0.602605	0.222178	-2.71226	0.00668269	0.0143658
INT_0_736	182.708	-0.602259	0.144797	-4.15933	3.19185e-05	0.000107985
INT_0_437	26.7416	-0.602171	0.261234	-2.3051	0.0211608	0.0397575
INT_0_5846	130.003	-0.602061	0.166428	-3.61755	0.000297402	0.000847313
INT_0_2072	37.7884	-0.602007	0.211165	-2.85088	0.0043598	0.00980933
INT_0_3209	32.7422	-0.601694	0.237601	-2.53237	0.0113294	0.0229666
INT_0_5242	269.684	-0.601541	0.112153	-5.36357	8.15931e-08	4.10835e-07
INT_0_5192	28.6718	-0.601324	0.246263	-2.44179	0.0146145	0.0286845
INT_0_376	46.2166	-0.601134	0.202282	-2.97176	0.002961	0.00691688
INT_0_169	37.5824	-0.601042	0.225006	-2.67122	0.00755755	0.0160155
SPBC1348.12	285.16	-0.600862	0.103223	-5.82101	5.84917e-09	3.37443e-08
INT_0_4451	20.9154	-0.600834	0.263631	-2.27907	0.0226628	0.0421803
INT_0_5432	191.425	-0.60002	0.108904	-5.50962	3.59619e-08	1.88758e-07
SPBC3B9.01	5862.23	-0.599935	0.052459	-11.4363	2.75479e-30	6.97608e-29
INT_0_3952	25.0992	-0.599918	0.247751	-2.42146	0.0154583	0.0301756
snR90	877.618	-0.59844	0.0662572	-9.03208	1.68432e-19	2.42233e-18
INT_0_5162	271.328	-0.598403	0.136476	-4.38469	1.16153e-05	4.23509e-05
INT_0_5277	42.6033	-0.598297	0.212351	-2.81749	0.00484007	0.0107442
INT_0_6228	2138.49	-0.598233	0.0938522	-6.3742	1.83917e-10	1.24671e-09
INT_0_3445	35.1533	-0.5972	0.232374	-2.56999	0.0101701	0.0208062
INT_0_2280	84.5565	-0.596702	0.213578	-2.79384	0.00520862	0.0114707
INT_0_4449	56.3768	-0.59611	0.195087	-3.05561	0.00224602	0.00537546
INT_0_3164	488.444	-0.595515	0.0717865	-8.29564	1.08003e-16	1.25856e-15
INT_0_1468	33.4608	-0.595486	0.245084	-2.42972	0.0151104	0.0295743
INT_0_4468	34.6517	-0.5954	0.239556	-2.48543	0.0129395	0.0258256
INT_0_5626	60.4235	-0.595106	0.182318	-3.26411	0.00109808	0.00281081
INT_0_319	56.9725	-0.594449	0.201667	-2.94767	0.00320176	0.00741695
INT_0_3562	120.804	-0.594385	0.130147	-4.56704	4.94671e-06	1.91145e-05
SPBTRNAMET.06	44.9992	-0.593733	0.230064	-2.58073	0.00985924	0.0202336
INT_0_2273	67.9922	-0.593297	0.194451	-3.05114	0.00227976	0.00545034
INT_0_2069	139.407	-0.593135	0.12258	-4.83876	1.3065e-06	5.52467e-06
INT_0_6093	171.857	-0.592854	0.12134	-4.88588	1.02969e-06	4.42142e-06
INT_0_578	175.674	-0.592677	0.132399	-4.47644	7.5898e-06	2.85536e-05
INT_0_5993	137.043	-0.592547	0.1604	-3.69418	0.000220601	0.000644187
INT_0_2118	92.6963	-0.591745	0.149459	-3.95925	7.51866e-05	0.000238201
INT_0_5205	153.943	-0.591672	0.119632	-4.94577	7.58435e-07	3.31819e-06
INT_0_5341	29.2187	-0.590928	0.244602	-2.41588	0.0156973	0.0305938
INT_0_6076	33.8916	-0.590793	0.227886	-2.59249	0.00952829	0.0196232
INT_0_849	61.746	-0.590783	0.256004	-2.30771	0.0210154	0.0395578
SPNCRNA.1012	35.5796	-0.590549	0.228488	-2.5846	0.00974931	0.0200412
INT_0_5234	554.165	-0.590421	0.117462	-5.0265	4.99512e-07	2.24276e-06
INT_0_4683	30.9032	-0.59042	0.247687	-2.38373	0.0171382	0.0330143
SPNCRNA.604	75.775	-0.590068	0.216534	-2.72506	0.00642899	0.0138617
INT_0_37	35.7348	-0.589989	0.232788	-2.53444	0.0112626	0.0228395
INT_0_1549	366.054	-0.589946	0.0793626	-7.43356	1.05717e-13	9.65697e-13
INT_0_2443	49.0068	-0.589946	0.222244	-2.65449	0.00794283	0.0167458
pil1	74627.1	-0.589853	0.0583771	-10.1042	5.29379e-24	9.92428e-23
INT_0_1240	54.7035	-0.589566	0.236752	-2.49023	0.0127661	0.0255482
INT_0_2483	63.7101	-0.589525	0.172014	-3.4272	0.000609837	0.00163718
INT_0_3144	153.159	-0.589351	0.117274	-5.02543	5.023e-07	2.25255e-06
SPNCRNA.1574	524.516	-0.589324	0.0678629	-8.68404	3.81966e-18	5.03118e-17
INT_0_5840	44.7065	-0.589121	0.214981	-2.74034	0.00613751	0.0133055
INT_0_4981	318.654	-0.588907	0.113348	-5.19555	2.04114e-07	9.74714e-07
SPAC11D3.15	3504.08	-0.588749	0.0540792	-10.8868	1.33264e-27	2.95707e-26
SPNCRNA.1030	114.036	-0.588483	0.132371	-4.44572	8.75987e-06	3.26243e-05
INT_0_595	151.552	-0.588381	0.133025	-4.42308	9.73024e-06	3.59492e-05
INT_0_3619	67.5626	-0.587844	0.192743	-3.04988	0.00228935	0.0054721
INT_0_3131	832.57	-0.587446	0.0685757	-8.56639	1.06779e-17	1.35975e-16
INT_0_1058	107.704	-0.58728	0.199682	-2.94108	0.00327065	0.00756237
atp8	390.121	-0.587261	0.210547	-2.78921	0.00528365	0.011613
INT_0_547	120.116	-0.586943	0.213724	-2.74626	0.00602786	0.0131036
INT_0_2873	44.4997	-0.586411	0.222491	-2.63566	0.00839726	0.0175838
INT_0_124	37.627	-0.58603	0.242738	-2.41425	0.0157674	0.0307143
INT_0_503	50.6936	-0.585523	0.188794	-3.10138	0.00192623	0.00468269
SPAC23D3.05c	481.418	-0.584208	0.107328	-5.44322	5.23258e-08	2.70058e-07
INT_0_4048	194.209	-0.584068	0.107672	-5.42453	5.81067e-08	2.98095e-07
INT_0_456	40.1428	-0.583987	0.215333	-2.71201	0.00668765	0.014372
rpl3002	8222.93	-0.583452	0.049677	-11.7449	7.49941e-32	1.99452e-30
SPNCRNA.1287	329.837	-0.582932	0.127413	-4.57513	4.75923e-06	1.84478e-05
INT_0_5263	218.89	-0.582708	0.116401	-5.00606	5.55565e-07	2.47643e-06
INT_0_4052	56.291	-0.582598	0.192146	-3.03206	0.00242893	0.00576396
INT_0_3258	92.8542	-0.582319	0.160826	-3.6208	0.000293695	0.000837397
INT_0_3443	100.092	-0.582279	0.169581	-3.43364	0.000595531	0.00160109
INT_0_6021	110.628	-0.582151	0.148445	-3.92166	8.79424e-05	0.000276018
INT_0_4549	63.5359	-0.58198	0.206911	-2.8127	0.0049127	0.0108794
INT_0_3821	137.658	-0.581972	0.12171	-4.78162	1.73885e-06	7.20493e-06
INT_0_5897	143.139	-0.581169	0.160912	-3.61172	0.000304174	0.000865056
SPNCRNA.1521	127.342	-0.580266	0.138042	-4.20355	2.62762e-05	9.04092e-05
INT_0_1481	84.7902	-0.579875	0.184018	-3.15119	0.00162607	0.00402338
INT_0_3276	122.705	-0.579813	0.12796	-4.53119	5.86517e-06	2.23835e-05
INT_0_4900	139.24	-0.57946	0.128294	-4.51664	6.28271e-06	2.38623e-05
SPNCRNA.1140	130.723	-0.57904	0.151771	-3.81522	0.000136062	0.000412941
SPNCRNA.799	89.7885	-0.577755	0.179398	-3.22051	0.00127961	0.0032431
SPNCRNA.1145	62.8771	-0.577055	0.238427	-2.42026	0.0155095	0.0302649
INT_0_5304	156.71	-0.576857	0.121964	-4.72974	2.24813e-06	9.14804e-06
SPNCRNA.1151	74.9788	-0.576651	0.168687	-3.41848	0.000629725	0.00168731
INT_0_5107	283.965	-0.576269	0.108474	-5.3125	1.0813e-07	5.3402e-07
INT_0_2494	88.2833	-0.576265	0.163973	-3.51438	0.000440782	0.00121804
INT_0_3626	27.1747	-0.576198	0.252431	-2.28259	0.0224543	0.0418272
INT_0_513	247.468	-0.57599	0.124032	-4.64389	3.41903e-06	1.35942e-05
INT_0_6154	49.2152	-0.575769	0.202065	-2.84943	0.00437981	0.00985037
INT_0_5148	972.768	-0.575764	0.0776112	-7.41857	1.18393e-13	1.07795e-12
SPBC1683.12	1019.79	-0.575707	0.0727881	-7.90935	2.58729e-15	2.71092e-14
cbf12	4424.59	-0.575662	0.0688272	-8.36387	6.06914e-17	7.23157e-16
SPAC16E8.16	4486.2	-0.575656	0.0419705	-13.7157	8.17328e-43	3.13318e-41
INT_0_1286	90.3412	-0.575449	0.151652	-3.79453	0.000147922	0.000445892
INT_0_2015	32.961	-0.575347	0.248107	-2.31895	0.020398	0.0385653
INT_0_1360	36.7953	-0.57515	0.219595	-2.61914	0.00881528	0.0183554
INT_0_5860	84.8417	-0.574208	0.155477	-3.69321	0.000221444	0.000646139
INT_0_5746	39.6121	-0.573799	0.227056	-2.52712	0.0115001	0.0232766
SPNCRNA.1204	159.516	-0.573244	0.121005	-4.73737	2.16507e-06	8.83592e-06
snR88	38.8849	-0.573152	0.213695	-2.68211	0.00731595	0.0155718
INT_0_3079	74.326	-0.572518	0.188935	-3.03023	0.00244366	0.00579236
INT_0_618	136.22	-0.572448	0.134859	-4.24478	2.1881e-05	7.6302e-05
INT_0_2111	132.409	-0.571297	0.201335	-2.83754	0.00454628	0.0101692
mug190	3620.97	-0.571194	0.0421608	-13.548	8.14165e-42	3.01703e-40
SPNCRNA.995	486.569	-0.57029	0.122352	-4.66105	3.14594e-06	1.25623e-05
INT_0_5021	50.292	-0.570171	0.204565	-2.78724	0.00531595	0.011677
INT_0_545	49.0086	-0.569218	0.21916	-2.59727	0.0093969	0.0193993
INT_0_1228	202.35	-0.568814	0.119763	-4.74949	2.03931e-06	8.338e-06
INT_0_2150	91.3735	-0.568054	0.152853	-3.71634	0.000202131	0.00059431
INT_0_3305	52.8108	-0.567956	0.187243	-3.03326	0.00241924	0.00574549
SPAPB2B4.04c	4852.04	-0.56758	0.0666637	-8.51408	1.67917e-17	2.10455e-16
INT_0_819	479.958	-0.567069	0.0875996	-6.47343	9.58046e-11	6.68588e-10
INT_0_3345	38.1334	-0.566892	0.238898	-2.37295	0.0176465	0.0338644
INT_0_1140	71.8003	-0.566731	0.167345	-3.3866	0.000707637	0.00187976
INT_0_4254	23.701	-0.566039	0.254913	-2.22051	0.0263838	0.0482575
INT_0_770	42.9341	-0.565615	0.247358	-2.28662	0.0222178	0.0414352
INT_0_3998	33.4333	-0.565191	0.226207	-2.49855	0.0124702	0.0250056
SPNCRNA.801	94.7821	-0.563707	0.158078	-3.56601	0.000362454	0.00101855
INT_0_1671	66.3536	-0.563649	0.170057	-3.31447	0.000918179	0.00238268
INT_0_5999	51.3431	-0.563507	0.202141	-2.7877	0.00530844	0.0116628
INT_0_3433	140.445	-0.563487	0.135259	-4.16598	3.10021e-05	0.000105274
INT_0_4501	61.6779	-0.563409	0.19031	-2.96048	0.00307159	0.00714668
INT_0_1992	156.709	-0.563182	0.115873	-4.86035	1.17177e-06	4.98339e-06
INT_0_2312	92.3594	-0.563048	0.150852	-3.73246	0.00018962	0.000560342
INT_0_1287	384.309	-0.562512	0.0803792	-6.99823	2.59214e-12	2.08516e-11
INT_0_298	57.2221	-0.562227	0.248183	-2.26537	0.0234899	0.0435665
dni2	66.6167	-0.562174	0.184931	-3.03992	0.00236644	0.00563092
SPNCRNA.1439	48.7276	-0.562047	0.244064	-2.30287	0.0212861	0.0399657
INT_0_2184	54.4359	-0.56193	0.195997	-2.86703	0.00414339	0.00937133
INT_0_1955	76.5652	-0.561702	0.177506	-3.16441	0.001554	0.00386223
INT_0_5969	49.8555	-0.561671	0.193539	-2.90211	0.00370657	0.00847335
INT_0_3745	56.3271	-0.561226	0.229632	-2.44403	0.0145243	0.0285227
SPCC794.01c	302.552	-0.560648	0.0945986	-5.9266	3.09279e-09	1.84304e-08
INT_0_500	35.1985	-0.560434	0.251829	-2.22546	0.0260505	0.0477578
INT_0_4410	36.5531	-0.560262	0.216736	-2.585	0.00973798	0.0200217
INT_0_5901	155.698	-0.55978	0.152832	-3.66271	0.00024956	0.000721026
INT_0_4206	298.876	-0.559573	0.107411	-5.20962	1.89225e-07	9.09867e-07
SPNCRNA.1410	123.187	-0.559368	0.157105	-3.56047	0.00037019	0.00103843
INT_0_3044	420.806	-0.559301	0.0939878	-5.95079	2.66857e-09	1.60329e-08
SPNCRNA.571	109.001	-0.558944	0.145757	-3.83476	0.000125686	0.00038386
INT_0_1775	254.815	-0.558763	0.119448	-4.67788	2.8985e-06	1.16201e-05
INT_0_1543	28.6187	-0.558477	0.247033	-2.26074	0.0237753	0.0440296
INT_0_2430	31.6533	-0.558411	0.239143	-2.33505	0.0195407	0.0371467
INT_0_1585	105.954	-0.557355	0.149593	-3.72581	0.000194692	0.000573956
INT_0_4843	148.676	-0.556623	0.172207	-3.23228	0.00122805	0.00312194
prl24	109.381	-0.556161	0.137245	-4.05233	5.07091e-05	0.000165366
SPNCRNA.1109	146.291	-0.555624	0.12875	-4.31553	1.59218e-05	5.68018e-05
INT_0_668	198.056	-0.555484	0.107489	-5.16783	2.36829e-07	1.12226e-06
INT_0_3306	131.218	-0.555356	0.148506	-3.73962	0.0001843	0.00054549
SPAC32A11.02c	3022.04	-0.554707	0.0446203	-12.4317	1.75839e-35	5.32644e-34
mug66	520.453	-0.554579	0.0750932	-7.3852	1.5222e-13	1.3669e-12
INT_0_1745	53.6663	-0.55205	0.214929	-2.56852	0.0102134	0.0208833
SPNCRNA.458	362.107	-0.551972	0.0970808	-5.6857	1.30281e-08	7.2453e-08
INT_0_5065	127.328	-0.551684	0.158105	-3.48936	0.000484179	0.00132708
INT_0_4212	119.771	-0.55158	0.149316	-3.69404	0.000220721	0.000644369
SPAC977.02	31.1338	-0.551484	0.246193	-2.24005	0.0250879	0.0462218
INT_0_3365	89.0065	-0.55148	0.178408	-3.09113	0.00199399	0.00482525
INT_0_6200	1049.06	-0.550981	0.0651366	-8.45885	2.70037e-17	3.33185e-16
INT_0_4653	62.526	-0.550576	0.228306	-2.41158	0.0158838	0.0309193
INT_0_2169	191.363	-0.550557	0.114126	-4.82411	1.40632e-06	5.92423e-06
INT_0_1705	57.2006	-0.550555	0.218681	-2.51762	0.011815	0.0238294
SPNCRNA.1252	314.724	-0.550114	0.0909737	-6.04696	1.47607e-09	9.14686e-09
INT_0_4024	37.3274	-0.549821	0.221227	-2.48532	0.0129433	0.0258286
INT_0_326	28.9512	-0.549726	0.240636	-2.28447	0.0223439	0.0416493
INT_0_1152	72.4708	-0.549424	0.168347	-3.26364	0.0010999	0.00281418
INT_0_1768	76.6123	-0.549183	0.176401	-3.11327	0.00185026	0.00451974
INT_0_1095	383.625	-0.54868	0.0795488	-6.8974	5.29616e-12	4.12885e-11
INT_0_1359	189.828	-0.548424	0.127672	-4.29558	1.7424e-05	6.17674e-05
SPNCRNA.545	29.1203	-0.548136	0.237225	-2.31061	0.0208543	0.0392944
INT_0_3390	103.247	-0.547596	0.171506	-3.19287	0.00140867	0.00353823
INT_0_1008	28.9453	-0.54759	0.248146	-2.20672	0.0273333	0.0498874
INT_0_2933	153.137	-0.547519	0.135142	-4.05143	5.0906e-05	0.00016596
INT_0_642	66.1818	-0.54711	0.174213	-3.14047	0.00168677	0.0041569
INT_0_2058	39.4646	-0.546786	0.245819	-2.22434	0.0261253	0.0478554
INT_0_5279	92.4827	-0.546093	0.145051	-3.76484	0.000166653	0.00049723
INT_0_2942	31.9339	-0.546043	0.227684	-2.39825	0.0164734	0.0319099
SPNCRNA.1527	153.298	-0.545625	0.11687	-4.66866	3.03167e-06	1.21365e-05
INT_0_665	82.3868	-0.545409	0.187074	-2.91547	0.00355153	0.00814742
SPAC4H3.17	29.4626	-0.545242	0.240879	-2.26355	0.0236018	0.0437594
INT_0_5007	79.0851	-0.544035	0.183759	-2.9606	0.00307045	0.00714553
meu31	153.422	-0.543275	0.123529	-4.39795	1.09277e-05	4.00275e-05
INT_0_616	211.571	-0.543189	0.181419	-2.99411	0.00275247	0.00647328
SPNCRNA.1648	341.121	-0.541638	0.0916314	-5.91105	3.39934e-09	2.01442e-08
INT_0_6009	80.5648	-0.541527	0.163127	-3.31967	0.000901225	0.00234196
INT_0_2077	37.7221	-0.540848	0.220493	-2.4529	0.0141709	0.0279025
INT_0_4564	61.7488	-0.540735	0.196642	-2.74985	0.00596231	0.0129738
INT_0_5787	806.248	-0.540149	0.0658018	-8.20873	2.23544e-16	2.54364e-15
SPNCRNA.839	693.277	-0.539851	0.0773415	-6.98009	2.9499e-12	2.36098e-11
INT_0_3765	374.1	-0.539622	0.0869867	-6.2035	5.52218e-10	3.5796e-09
SPNCRNA.774	79.7645	-0.539529	0.162067	-3.32904	0.000871455	0.00227097
INT_0_2641	34.6758	-0.539198	0.233878	-2.30547	0.0211404	0.0397258
INT_0_2199	295.142	-0.5388	0.117674	-4.57873	4.67797e-06	1.81772e-05
INT_0_3138	98.3398	-0.536893	0.146843	-3.65624	0.000255946	0.00073752
INT_0_4498	195.01	-0.536604	0.118842	-4.51525	6.32407e-06	2.40112e-05
INT_0_4960	94.7771	-0.535905	0.152747	-3.50844	0.000450737	0.00124308
INT_0_3199	36.0786	-0.535392	0.21985	-2.43525	0.0148813	0.0291568
INT_0_1310	36.5322	-0.533163	0.218769	-2.4371	0.0148054	0.0290285
SPCC417.11c	1501.38	-0.532647	0.057651	-9.23916	2.48428e-20	3.76264e-19
INT_0_5368	367.274	-0.532627	0.128215	-4.15416	3.26492e-05	0.000110356
INT_0_2236	141.323	-0.531215	0.137477	-3.86404	0.000111525	0.000343252
INT_0_5804	102.048	-0.529978	0.159253	-3.3279	0.000875037	0.00227924
SPNCRNA.1239	129.418	-0.529215	0.133348	-3.96868	7.22722e-05	0.000229671
INT_0_5598	321.634	-0.528756	0.115545	-4.57618	4.73553e-06	1.83752e-05
gut2	1344.43	-0.525816	0.10861	-4.84133	1.28972e-06	5.45786e-06
pof7	1689.19	-0.525534	0.0453964	-11.5765	5.41845e-31	1.40086e-29
INT_0_1374	131.85	-0.525077	0.132688	-3.95724	7.58218e-05	0.000240146
INT_0_4353	539.026	-0.524691	0.0776884	-6.75379	1.44037e-11	1.07756e-10
SPCC965.06	3208.3	-0.524357	0.0393729	-13.3177	1.82662e-40	6.36569e-39
INT_0_6196	1896.25	-0.524113	0.0621116	-8.43826	3.22101e-17	3.95232e-16
INT_0_2587	2986.27	-0.523867	0.0429959	-12.1841	3.77737e-34	1.09642e-32
SPNCRNA.892	93.9468	-0.523795	0.183077	-2.86106	0.00422222	0.00953645
SPMITTRNAASP.01	2303.55	-0.523166	0.0633043	-8.26431	1.40504e-16	1.62368e-15
INT_0_4007	31.4538	-0.522501	0.231036	-2.26156	0.0237247	0.0439506
INT_0_5923	44.7092	-0.522431	0.234656	-2.22637	0.0259893	0.0476649
SPNCRNA.1480	116.306	-0.521533	0.134659	-3.873	0.000107506	0.000332076
SPMITTRNAPRO.01	3917.05	-0.521483	0.054754	-9.52411	1.66461e-21	2.68584e-20
SPNCRNA.702	41.5726	-0.521302	0.206095	-2.52943	0.011425	0.023135
INT_0_3944	2086.38	-0.521207	0.050924	-10.235	1.38194e-24	2.67184e-23
SPNCRNA.1593	135.549	-0.521004	0.132677	-3.92687	8.60581e-05	0.000270333
INT_0_4977	222.198	-0.520603	0.101019	-5.15351	2.55659e-07	1.20329e-06
INT_0_913	176.963	-0.520373	0.164443	-3.16446	0.00155373	0.00386223
SPNCRNA.1242	89.5698	-0.519834	0.147846	-3.51604	0.000438032	0.00121104
INT_0_5809	34.4106	-0.519593	0.226142	-2.29764	0.0215825	0.040413
INT_0_4483	43.9292	-0.519445	0.198779	-2.61317	0.00897055	0.0186438
mde1	54.5851	-0.519263	0.215453	-2.4101	0.0159483	0.0310015
INT_0_4071	126.779	-0.519037	0.128054	-4.05327	5.05065e-05	0.000164754
SPNCRNA.1538	850	-0.51879	0.0716386	-7.24177	4.42859e-13	3.83826e-12
INT_0_6163	55.6851	-0.518506	0.180401	-2.87418	0.00405072	0.00917977
INT_0_2721	105.285	-0.518086	0.163162	-3.17528	0.00149694	0.00373713
SPAC186.01	201.707	-0.518048	0.108929	-4.75583	1.97637e-06	8.09852e-06
INT_0_4273	222.107	-0.517585	0.105999	-4.88293	1.04522e-06	4.47944e-06
INT_0_6113	56.0188	-0.516844	0.191877	-2.69363	0.00706796	0.0150902
[truncated: 4,094 more rows]

## Sheet: Tab3
Table S5. Protein-coding genes with substantial increase of 3’ extended reads and/or decreased reads over the gene body in mmi1Δ, indicative of transcription termination defect (related to Figure 2).
Gene	Systematic Name	Read-through
rpl802	SPBC2F12.07c	Very strong
rpl3202	SPAC3H5.10	Very strong
cox12	SPCC1442.08c	Very strong
atp5	SPCC1840.06	Very strong
SPCC790.03	SPCC790.03	Very strong	For spcc790.03, read-through appears to interfere with production of downstream antisense feature mog1
rps2202	SPAC5D6.01	YES
rps1102	SPAC144.11	YES
rpc10	SPBC19C2.03	YES
grx1	SPAC4F10.20	YES
cdc23	SPBC1347.10	YES
uvi15	SPBC649.04	weak
twf1	SPCC126.06	weak
tsn1	SPAC30.03c	weak
tom7	SPBC27B12.10c	weak
sar1	SPBC31F10.06c	weak
plr1	SPAC9E9.11	weak
new16	SPBC24C6.13	weak
idp1	SPAC6G10.08	weak
hsp9	SPAP8A3.04c	weak
gst2	SPCC965.07c	weak
cct6	SPBC646.11	weak
SPAC17G8.06c	SPAC17G8.06c	weak

## Sheet: Tab4
Table S6. mmi1Δ and wt RNAseq - ratio of exon-intron boundary reads
Ratio of deltaMmi1 vs. wt of number of reads overlapping with 5'ss-exon boundaries, normalized to reads per million mapped reads.
ratio:	5ss-exon boundary reads (per million mapped reads)
meu10	33.7119
bqt1	14.9252
dao1	13.0386
meu1-1	11.4976
mug4	9.79024
orc1	9.1991
opt3	8.50573
rec7	7.08492
SPBC21H7.06c	6.38836
SPBC2F12.05c	6.21154
SPCC70.04c	6.00439
SPBC1271.09	5.75951
SPCC794.01c	5.72443
cwf25	5.65729
SPAC977.18	5.38812
SPBC725.10	5.2099
hop1	4.95699
SPBC21B10.15	4.63108
SPBPB21E7.02c	4.37697
crs1	4.18475
SPAP27G11.11c	4.09102
SPBPB21E7.11	4.06277
mug10	4.0421
SPCPB1C11.03	3.98945
dic1	3.88182
SPAC7D4.09c	3.80348
SPBC1773.16c	3.74135
liz1	3.71739
arp1	3.69548
lcp1	3.56109
rrp6	3.47182
rps2202	3.40272
rpl3002	3.30981
rec11	3.30858
gpd3	3.27463
SPAC144.01	3.227
rho5	3.21089
mek1	3.18806
SPCPB16A4.06c	3.17677
pnn1	3.15946
SPBPB2B2.18	3.12286
tam14	3.12266
SPBC1198.07c	3.11477
spo5	3.09021
ras1	3.08687
rdh54	3.0307
SPAC212.04c	2.97454
atp17	2.96191
SPAC652.01	2.9594
sub1	2.95429
SPAC926.02	2.89041
mug8	2.84977
gsa1	2.82745
SPAC30D11.02c	2.82709
cam1	2.79011
SPAC23D3.16	2.72654
SPCC1450.10c	2.71396
meu32	2.69881
SPCC569.09	2.6973
chs1	2.63954
syf2	2.62978
SPAC1399.05c	2.59682
atf1	2.57769
rec27	2.50075
dli1	2.50004
rsc9	2.48199
pob3	2.45235
ump1	2.44375
trz1	2.41957
SPCC1739.01	2.39293
mug45	2.38329
SPCPB16A4.07	2.36396
ell1	2.34335
SPAC22E12.03c	2.30503
SPBP35G2.02	2.30262
npr2	2.28766
psm3	2.24776
sat1	2.23051
tti2	2.21164
omh5	2.19066
whi5	2.1878
meu6	2.17831
SPAC1687.02	2.1625
SPAC607.06c	2.14423
srb4	2.13746
mug137	2.13492
rxt2	2.12117
meu13	2.08474
peg1	2.08314
stn1	2.08236
rpb7	2.06851
rti1	2.06713
SPCC757.04	2.06585
SPCC965.12	2.03289
ssl1	2.03192
mak16	2.02766
SPAC26F1.12c	2.01812
vac7	2.01254
res2	2.003
SPBC409.08	2.00225
SPBC83.11	1.9883
wtf13	1.97817
SPBC106.13	1.97074
rpb3	1.94911
mug126	1.94691
mrpl8	1.93727
ast1	1.93441
atg2	1.93291
SPCC24B10.18	1.93035
SPBC713.09	1.91723
eri1	1.91183
SPCC794.15	1.90448
SPAC328.07c	1.90235
rpc1	1.88956
SPAC1486.06	1.88828
SPBC1604.09c	1.88735
nrc1	1.88051
pmp31	1.87651
SPAC1F12.10c	1.87346
arc1	1.87338
SPAC9E9.04	1.86731
rec6	1.86375
tim17	1.86016
SPBC13E7.08c	1.85907
ubp4	1.85558
dbp2	1.85297
SPBC2D10.19c	1.84859
wtf18	1.84827
SPBC15C4.03	1.84727
SPAC26H5.07c	1.84715
SPBC1348.12	1.83337
SPCC830.11c	1.82853
cif1	1.82724
swi5	1.82656
SPBC776.06c	1.82529
atg20	1.82228
prl65	1.81884
SPAC694.04c	1.81849
SPAC30.02c	1.81203
SPAC806.05	1.81167
SPAC3A11.03	1.80862
SPAC4H3.04c	1.8081
bqt3	1.80794
SPAC1B3.20	1.80768
SPBC336.13c	1.80246
SPBC651.09c	1.80239
SPBC530.11c	1.79837
SPCC1494.09c	1.79833
ekc1	1.79704
SPAC1B3.02c	1.79291
fmc1	1.79228
sof1	1.79042
SPAC57A7.15c	1.79016
sam50	1.78977
SPCC1672.04c	1.78808
SPAC11D3.04c	1.78493
rrn7	1.78451
pet127	1.77821
ypt4	1.77798
sst6	1.77239
SPAC16E8.16	1.77225
gef1	1.77138
ppk19	1.76751
kms1	1.7675
SPCC417.03	1.76647
pas4	1.76317
SPCC576.02	1.76315
SPAC1B9.03c	1.76311
SPAC1565.07c	1.7535
cps3	1.75332
SPCC1620.07c	1.74946
hri2	1.74614
SPBP35G2.11c	1.74455
SPBC354.07c	1.73062
SPAC26A3.06	1.72823
SPBC3H7.08c	1.72186
cms1	1.721
cwf21	1.72052
SPBC29A3.03c	1.71823
tht1	1.71143
SPCC737.06c	1.70764
wtf7	1.70518
SPCC16A11.03c	1.70233
SPBC1778.03c	1.70203
SPBP8B7.10c	1.69928
sap10	1.69893
tts1	1.69101
fta7	1.68835
apm4	1.68827
klp2	1.68623
uge1	1.67832
SPCC584.11c	1.67796
atg12	1.67338
rxt3	1.67001
SPBP22H7.04	1.66682
SPAC22G7.05	1.66295
vid21	1.6626
SPAC688.03c	1.66093
SPAC19B12.11c	1.65981
rpc25	1.65734
eaf1	1.6559
brf1	1.6547
SPBC336.02	1.65133
mug62	1.64984
cdc48	1.64894
rga8	1.63985
uvi15	1.63946
cut12	1.63755
rad21	1.63024
spt20	1.62926
SPBC1734.07c	1.62875
cox9	1.62851
mug183	1.6279
SPAC57A7.06	1.62727
SPAC20G8.09c	1.62689
wtf4	1.62582
emi5	1.62582
abo1	1.62491
rrp16	1.62458
deb1	1.62264
SPBC1347.08c	1.6222
ppr3	1.61646
dph2	1.61237
SPBC365.08c	1.61106
srp54	1.60579
pal1	1.60487
SPAC644.08	1.60157
kgd2	1.59993
sdh1	1.59957
ada1	1.5975
cwf5	1.5972
SPAC12B10.08c	1.59697
lip5	1.59222
SPBC3B8.05	1.59199
wtf15	1.58923
SPAC16C9.01c	1.5861
sif1	1.5851
sin1	1.58231
rna4	1.58222
SPAC16E8.08	1.57949
arp6	1.57941
SPCC1620.12c	1.5781
exg3	1.57789
atg13	1.57589
SPCC1682.06	1.57567
map1	1.57156
edc3	1.57033
SPCC622.10c	1.56892
SPAC17H9.06c	1.56692
rps1701	1.56631
ire1	1.56482
tbp1	1.56266
SPBC16G5.09	1.55705
cyp4	1.5566
SPBC6B1.03c	1.5563
cdc17	1.55531
isd11	1.55503
sec1	1.55421
rsc4	1.55419
trs23	1.55399
slm5	1.55166
SPAC11E3.02c	1.55012
SPAC824.07	1.54979
php5	1.54968
ssb1	1.54922
SPAC644.16	1.54893
med8	1.54791
vps16	1.54759
myo52	1.54201
SPAC11H11.03c	1.54026
css1	1.53923
img2	1.53639
poz1	1.53619
SPBP4H10.19c	1.5332
pmm1	1.53305
SPBC3E7.04c	1.53186
SPBP8B7.15c	1.53054
SPAPB8E5.10	1.53052
sfc1	1.5301
SPAC23C4.05c	1.53005
cap1	1.52982
mtr10	1.52907
red5	1.52082
SPCC132.01c	1.51872
SPCC417.09c	1.51721
SPBC1718.04	1.51695
SPCC594.01	1.51657
ssb2	1.51605
shq1	1.51511
mug66	1.51396
SPAC1805.02c	1.51205
SPBC530.06c	1.51181
tam7	1.51148
nak1	1.5112
cwf7	1.51099
grx1	1.50934
clp1	1.50786
SPAC926.08c	1.50638
SPAPJ691.03	1.50617
SPAC1F12.08	1.50539
gcs1	1.50452
swc3	1.50167
SPBC1348.10c	1.49785
SPAC637.04	1.49738
pin1	1.49664
crm1	1.49547
sla1	1.49366
mvp1	1.49274
rpl1202	1.49272
rga4	1.49151
rim1	1.49042
lin1	1.48991
cog3	1.48943
ubp5	1.4894
SPBC8D2.12c	1.48683
SPCC825.05c	1.48665
efg1	1.48653
SPCP25A2.03	1.48589
SPAC139.01c	1.48199
frs1	1.48041
prp45	1.48
cdc22	1.47976
upf3	1.47715
mug9	1.47156
nta1	1.47019
rrp14	1.46901
vcx1	1.4684
sap49	1.46806
rpp202	1.46806
SPBC4B4.11	1.46723
atp14	1.46673
pfa5	1.4667
new13	1.46366
srb8	1.46328
SPAC14C4.06c	1.46263
SPAC1420.01c	1.46232
SPBC3B8.08	1.45639
ubc16	1.45593
SPBC713.03	1.45411
SPAC1F7.11c	1.45374
trr1	1.45372
tfg3	1.45356
SPCC16C4.05	1.45279
xlf1	1.4527
utp13	1.45231
tfb4	1.45184
mud1	1.44982
nup184	1.44959
rpn10	1.44929
kap109	1.44919
ctp1	1.44862
bdp1	1.44844
med13	1.44808
SPBC2A9.06c	1.44736
SPCC14G10.01	1.44665
mug186	1.44591
rpn8	1.44569
wtf23	1.44516
rvb2	1.44515
SPCC1682.11c	1.44416
tum1	1.44392
rgf2	1.44341
pmo25	1.44307
rrn3	1.44269
rbx1	1.44257
ppk8	1.44131
lys7	1.44078
bos1	1.44076
spb1	1.44073
chk1	1.43882
mzm1	1.43802
SPAC1F5.10	1.43696
SPCC790.03	1.43656
cul3	1.43501
rrp45	1.43475
SPAC1A6.01c	1.4339
atp4	1.43283
SPCC645.10	1.43251
SPAC25B8.11	1.43246
SPBC1604.18c	1.43231
dis1	1.43001
SPAC1952.04c	1.42835
dre4	1.42789
vps1	1.42743
btb3	1.42712
wtf9	1.42697
SPCP1E11.08	1.42523
SPCC16C4.22	1.42475
sod22	1.42457
nnt1	1.42454
dot2	1.4221
eme1	1.41971
SPBC21D10.09c	1.41815
pik1	1.41784
klp6	1.41764
SPBC725.08	1.41649
SPAC13C5.05c	1.4164
SPCC1442.19	1.41548
SPBC691.05c	1.41535
wtf20	1.41482
tah18	1.41469
SPAC18B11.08c	1.41468
mug182	1.41338
SPAC23D3.13c	1.4116
SPCC962.01	1.41089
mts4	1.41061
top1	1.40998
nop14	1.40948
cyt1	1.40884
yip12	1.40625
SPAC12B10.13	1.40508
apl1	1.40443
SPCC11E10.09c	1.40336
SPBC215.06c	1.40306
SPBC17D11.03c	1.40123
naa20	1.40102
cnb1	1.40024
SPAC3F10.17	1.39994
SPAC27E2.14	1.39941
sec10	1.39934
taf13	1.39902
SPAC328.01c	1.39805
ect1	1.39649
yop1	1.39569
SPAC6F12.08c	1.39502
gmh3	1.39464
utp23	1.39322
pku70	1.39182
utp20	1.39167
atp5	1.39127
lsm2	1.39091
utp15	1.38917
arc2	1.38891
ufd2	1.38866
SPAC688.09	1.38841
mde6	1.38725
SPBC887.08	1.38681
SPCC23B6.01c	1.38568
ost2	1.38531
dcp1	1.38461
rpt4	1.3827
alg2	1.38241
SPBC660.10	1.38201
pyp3	1.3809
cds1	1.38085
SPAC1952.10c	1.37731
grn1	1.37694
trm402	1.37619
isa1	1.3759
mug121	1.37589
maf1	1.37516
dpm2	1.37474
naa38	1.37419
rpn6	1.3736
tim40	1.37294
new1	1.37281
SPBC1604.04	1.37246
SPBC30D10.02	1.37242
uba5	1.37224
cdc2	1.37213
trs31	1.37155
rlp7	1.36998
trm8	1.36923
rpc34	1.36848
cgs1	1.3683
mug30	1.3682
SPAC4G9.12	1.36792
rhn1	1.36743
rpl29	1.36714
gms1	1.36673
rpt2	1.3666
SPCC23B6.02c	1.36651
rps1802	1.36564
SPCC1235.04c	1.36525
SPAC343.04c	1.36434
pst2	1.3637
puc1	1.3632
mak10	1.3627
amo1	1.36237
SPBC21C3.17c	1.36083
cwf2	1.36062
swc4	1.35999
apm3	1.35932
rlp24	1.35892
cwf29	1.35881
zas1	1.35879
jmj3	1.35867
pre10	1.35841
srp72	1.35725
omh3	1.35699
ncs1	1.35394
SPAC3A12.19	1.35352
SPAC3H1.08c	1.3533
ryh1	1.35194
sac3	1.35175
SPCC24B10.06	1.35143
ppk38	1.35114
pol1	1.35058
SPAC8F11.04	1.35016
cwf19	1.35007
scd1	1.35007
skp1	1.34973
pfa3	1.3488
SPAC589.04	1.34477
hob1	1.34461
wtf5	1.34437
vps10	1.34433
top2	1.34368
SPBC13A2.01c	1.3434
pss1	1.3429
myh1	1.34283
cwf14	1.34281
mxr1	1.34258
SPAC1B3.13	1.34103
cys11	1.34074
rad4	1.3399
SPBC839.02	1.33981
yth1	1.33981
hus1	1.33923
SPBC25B2.01	1.33905
SPAC25B8.20	1.33897
rpn1301	1.33874
mlh1	1.33775
pof4	1.33712
SPBC2A9.03	1.33711
csk1	1.33434
cho1	1.33349
sfp47	1.33319
pmk1	1.33297
msh3	1.33263
mug15	1.33216
aut12	1.33133
rgg8	1.33038
sgo1	1.3295
cnt6	1.32915
ski7	1.3291
csn1	1.32876
sip1	1.32857
fml1	1.32852
SPBC660.08	1.32611
nup40	1.32582
cki2	1.32433
cox13	1.32427
SPAC323.05c	1.32372
csm1	1.32321
ucp12	1.32302
SPAC3G9.05	1.32282
ppk34	1.32271
SPBC1778.07	1.32267
prw1	1.32264
smc6	1.32258
SPCC14G10.02	1.32238
SPCC16C4.16c	1.32234
naa10	1.32231
trs120	1.32167
nxt3	1.32087
snf21	1.32086
hmt1	1.32061
ufe1	1.31992
pst3	1.31927
sec17	1.318
SPAC4A8.02c	1.31764
nam9	1.31754
SPBC1778.05c	1.31754
spc25	1.31754
lag1	1.31727
SPAC3C7.07c	1.31701
nup132	1.31699
vps68	1.31616
SPAC1751.03	1.31553
wsp1	1.31546
dlc2	1.31531
SPCC18.13	1.31496
SPBC17A3.03c	1.31472
SPCC777.06c	1.31436
SPAC3A12.04c	1.31421
mug82	1.31415
pup1	1.31324
sds22	1.31321
SPCC576.17c	1.31286
SPBC19C2.15c	1.31233
mug20	1.31186
ssb3	1.31164
dnt1	1.31156
dga1	1.31149
SPCC622.11	1.31139
vps45	1.31045
nop16	1.30784
pfh1	1.30721
SPAC24B11.12c	1.30713
mcm2	1.30695
SPBC83.15	1.30636
ade9	1.30602
prr1	1.3057
SPBC685.08	1.30416
SPCC320.11c	1.30365
cdc37	1.30335
ubc14	1.30307
SPAC212.01c	1.30304
SPCC569.03	1.3029
hsf1	1.30223
mug56	1.30212
SPBC17D11.08	1.30162
cox8	1.30147
SPBC800.12c	1.30075
SPBC577.03c	1.29936
SPCC1494.01	1.29847
SPAC16E8.12c	1.29826
urb2	1.2982
SPBC32F12.12c	1.29774
cox6	1.2964
fta4	1.29594
cog2	1.29582
ssp2	1.29547
met6	1.29483
SPAC16E8.04c	1.29462
atg7	1.29415
rsm10	1.29406
rpb5	1.29325
rsm27	1.29311
sec63	1.29222
tmp1	1.2921
ase1	1.29187
SPAC18G6.05c	1.29142
ckn1	1.29136
mdm10	1.29075
SPCC13B11.03c	1.29073
dps1	1.2907
scs7	1.29032
srs2	1.2898
rad60	1.28963
SPAC890.04c	1.2894
nop10	1.28932
SPCC306.07c	1.28925
SPCC1450.09c	1.28921
SPAC23C4.09c	1.28909
SPBC15D4.11c	1.28883
SPCC74.02c	1.28878
psm1	1.28853
ubc4	1.28826
SPAC29A4.06c	1.28823
rfp2	1.2876
alp1	1.2874
ksh1	1.28736
get1	1.2872
rpl1602	1.28718
SPAC15A10.06	1.28628
nup146	1.28623
rad31	1.28622
aph1	1.2862
srb7	1.28601
new4	1.28595
pmh1	1.28472
ppk26	1.2843
SPCC553.05c	1.2843
usp107	1.284
ubp2	1.28373
cbf11	1.2827
SPCC162.06c	1.28254
SPBC27B12.07	1.2819
vam6	1.28172
cul1	1.28124
SPAC5D6.04	1.281
klp3	1.28057
SPCC663.18	1.28011
pof2	1.27913
plp1	1.2788
SPAC24C9.11	1.27866
cct8	1.27866
nup44	1.27857
sec28	1.27851
nsp1	1.27836
mbx1	1.27792
SPAC31A2.10	1.27776
SPBC32H8.05	1.27514
nup131	1.27496
new16	1.27495
dbl5	1.2746
hrp3	1.27457
SPAC8E11.06	1.27451
SPBC26H8.05c	1.2744
SPBC1711.08	1.27425
SPCC1020.13c	1.27393
hse1	1.27375
cmk2	1.27369
SPAC144.17c	1.27357
SPBC3E7.05c	1.27347
tsr3	1.27339
wtf19	1.27231
SPBC14C8.15	1.27202
swd2	1.272
SPCC1739.04c	1.27175
SPCC1827.05c	1.27126
tvp23	1.27052
pep12	1.27009
kap104	1.2685
SPCC613.08	1.26795
mug74	1.26789
sfc9	1.26692
pob1	1.26633
dsh1	1.26589
SPBC36B7.08c	1.26583
fra2	1.26566
trs65	1.26462
rpa12	1.26459
tim14	1.26419
mug185	1.26373
SPCC663.15c	1.26349
grc3	1.26343
chl1	1.26285
prh1	1.26181
SPAC6G9.01c	1.26175
SPBC776.05	1.26099
SPAC922.03	1.26024
fxn1	1.25999
vps1302	1.25995
mug152	1.25986
SPBC1711.04	1.259
rho3	1.25814
mob1	1.25681
SPBC660.15	1.25665
SPAPJ696.02	1.25618
SPCC777.12c	1.25582
ste13	1.25555
cid2	1.25481
SPAC18B11.03c	1.25478
brl2	1.25432
rho1	1.25361
SPAC17A2.07c	1.25354
mpd2	1.25305
pgp2	1.25045
tam41	1.2489
red1	1.24864
npp106	1.24842
ddx27	1.2482
mcs2	1.24817
atg5	1.24797
grt1	1.24743
pub1	1.24696
SPAC6B12.13	1.24681
rho2	1.24663
SPAC1039.01	1.24619
ubp14	1.2456
str2	1.24448
ivn1	1.24446
cdc13	1.24345
atp15	1.2429
SPAC19B12.07c	1.24247
sen54	1.24237
apl5	1.24209
cti6	1.24193
cgr1	1.24148
epl1	1.24099
SPBC31F10.17c	1.2408
srp102	1.24053
kpa1	1.2405
ykt6	1.24045
sdc1	1.23978
pps1	1.23952
SPBP19A11.07c	1.23932
SPBC13G1.14c	1.23921
rpn1302	1.23917
SPBC21C3.09c	1.2387
SPAC4G9.20c	1.23843
arx1	1.23834
kap111	1.23763
trs20	1.23675
phb2	1.23578
SPAC6F6.12	1.23572
ppk16	1.2356
air1	1.23534
emc5	1.23484
abp1	1.2347
mss1	1.23454
SPBC1271.03c	1.2341
SPCC16C4.04	1.234
cwf15	1.23344
SPAC14C4.11	1.23316
SPAC23H3.14	1.23225
pxl1	1.23059
pmp3	1.2302
SPAC22H10.02	1.22992
pof12	1.22905
SPCC18B5.06	1.22905
hst2	1.22839
SPCC14G10.04	1.22806
nhp6	1.22757
rpn501	1.2274
rav1	1.2268
SPAC4H3.01	1.22666
trm5	1.22606
sgf29	1.22599
mhf2	1.22599
ret2	1.22543
pmd1	1.22478
rpl22	1.22476
sds23	1.22465
SPAC17C9.12	1.22393
SPCC306.02c	1.22147
rpb2	1.22069
ini1	1.21969
gef3	1.21946
sen2	1.21913
pre8	1.21912
cob1	1.21885
dnm1	1.21838
rpn502	1.21834
omh2	1.21823
pcd1	1.21822
iec3	1.21796
cmk1	1.21767
SPCC126.12	1.21741
SPACUNK4.13c	1.21719
cgs2	1.21697
rap1	1.21636
prp10	1.21625
mcl1	1.21617
SPBC21C3.07c	1.21568
bqt4	1.21544
SPAC6C3.06c	1.21522
SPBC577.11	1.2151
SPCC4B3.02c	1.21502
pop8	1.21502
sut1	1.21451
skb1	1.21444
sec59	1.21422
gpi3	1.21407
cox16	1.21372
fub2	1.21341
elg1	1.21337
cdc8	1.21333
SPCC794.08	1.21261
SPAC1D4.02c	1.21211
msh6	1.21204
nup155	1.21202
sum2	1.21163
dbp8	1.21162
sap62	1.21161
mtg1	1.21116
usp103	1.21076
SPCC1259.02c	1.2107
SPCC18.05c	1.21032
SPAC1B3.01c	1.20987
mtr3	1.20923
SPCC11E10.07c	1.2092
rrt2	1.20833
mug16	1.20816
atp10	1.20814
pab2	1.20806
tup12	1.20799
nbs1	1.20777
spo9	1.20753
rps1801	1.20751
tad3	1.20733
trm112	1.20695
tal1	1.20681
SPAC3A11.13	1.20674
alg12	1.20595
SPBC36.11	1.20542
SPCC63.03	1.20521
bun107	1.20507
cct2	1.205
arc5	1.20498
mrpl17	1.20477
tif452	1.20444
crb3	1.20435
fic1	1.20426
SPBC1703.03c	1.20397
ptr3	1.20366
tra2	1.20326
SPBC16C6.01c	1.20314
scp1	1.20272
SPBC776.07	1.20266
est1	1.20234
mft1	1.20108
SPAC6G10.07	1.20074
pth1	1.20033
btb2	1.20007
SPAC821.05	1.19962
mmm1	1.1995
vas2	1.19948
SPCC553.11c	1.19923
iec5	1.19866
SPCC1450.12	1.19779
cut9	1.19777
SPAC2G11.10c	1.19742
alg10	1.19699
rpn3	1.19698
nse2	1.1966
atp20	1.19623
ubp10	1.19615
nda2	1.19598
sar1	1.19562
yip11	1.19552
mug37	1.19545
lsm5	1.19523
SPAC23G3.06	1.19501
SPBP23A10.17	1.19489
dsc1	1.19473
bir1	1.19415
ero11	1.19408
SPBC19C7.11	1.1936
kap113	1.19359
SPBC25H2.10c	1.19307
SPAC4D7.02c	1.19304
ptb1	1.193
SPAPB1A10.06c	1.19295
SPBC3B9.05	1.19196
rdp1	1.19179
nog1	1.19173
SPAC977.09c	1.1917
tim13	1.19155
not2	1.19112
SPBC16G5.16	1.19107
fkh1	1.19095
cdc7	1.1908
SPBC16H5.08c	1.19054
dis2	1.19048
srp2	1.18995
msw1	1.18988
dad2	1.18948
cut20	1.18881
toa1	1.18851
SPAC824.09c	1.18844
SPAC6F6.19	1.18802
nuc2	1.18799
SPCC584.15c	1.18764
SPAC13G7.11	1.18756
mrpl39	1.18754
sgp1	1.18748
SPBC3B8.06	1.18727
pex16	1.18706
qcr6	1.18679
cnt5	1.18609
cki3	1.18603
ymr31	1.18595
SPBC17A3.05c	1.18528
SPAC110.05	1.18478
spc19	1.18473
SPBC27B12.14	1.18453
SPBC4.02c	1.18443
pim1	1.18429
SPBP4H10.12	1.18402
rpb1	1.18361
ccs1	1.1836
SPAC1093.04c	1.18357
dus3	1.18336
ubc6	1.18331
set6	1.18292
hhp1	1.18284
pmc2	1.18244
smd1	1.18181
cdc27	1.18086
gtr2	1.18058
pot1	1.18051
ppp1	1.18004
SPBC11C11.11c	1.17964
frg1	1.17963
gpi14	1.17936
rtc5	1.17874
vps32	1.17831
mrps16	1.17803
uap2	1.178
SPBC17D1.01	1.1772
SPAC3H1.05	1.17718
SPCC1672.09	1.17696
SPCC830.09c	1.17695
sib2	1.17686
SPAC17G8.08c	1.17678
mug174	1.17643
sui1	1.17611
SPBC13G1.05	1.17599
SPAC227.11c	1.17594
mis4	1.17533
npl4	1.17531
spp1	1.17441
new19	1.17437
cay1	1.17432
ppm1	1.17345
pmc5	1.17329
cut11	1.17319
SPCC1884.01	1.17288
SPAC589.12	1.17248
vma9	1.17157
rhp23	1.17123
SPCC737.07c	1.1711
SPAC1486.09	1.17103
spd2	1.17085
SPAC16E8.02	1.17061
uso1	1.17013
inp2	1.16996
cka1	1.16935
csn2	1.16933
SPAC22E12.18	1.16931
SPAC16E8.10c	1.16924
tif6	1.16897
chc1	1.16895
atp1	1.16887
ucp3	1.16845
rrp43	1.16769
rtt10	1.16743
cox7	1.16726
gar1	1.16716
tbc1	1.16677
rrp46	1.16657
SPBC354.08c	1.1662
pcm1	1.1661
SPBC27B12.05	1.16557
SPCC1322.09	1.16553
cit1	1.16461
mug72	1.16421
erv25	1.16389
cyp9	1.16369
isa2	1.1632
rpl1801	1.1626
pof9	1.16245
ubc12	1.1624
SPBC1105.01	1.16222
vma8	1.16219
hhp2	1.16211
vma10	1.16199
SPCC306.08c	1.16197
iqw1	1.16187
pli1	1.1617
spo20	1.16169
dsc2	1.16166
psc3	1.16145
mak1	1.16144
sbp1	1.1612
SPBC1711.15c	1.16098
stt4	1.16094
spc3	1.16047
SPAC823.09c	1.16014
arp42	1.16006
SPBC1734.10c	1.15988
skb15	1.15971
rpb4	1.15954
SPAC630.06c	1.15912
SPBC32H8.04c	1.15907
rpl14	1.15889
SPAC1486.01	1.15872
nup186	1.15869
SPAC1687.19c	1.1583
med20	1.15762
erg7	1.15761
sec71	1.15748
SPBC11C11.01	1.15728
ysh1	1.15711
ats1	1.15709
SPAC24C9.02c	1.15706
swi1	1.15704
csn3	1.15683
klp5	1.15671
SPBC1709.16c	1.15643
sod2	1.1563
dad3	1.15526
arp3	1.15519
alf1	1.15436
nup189	1.15421
SPBC18A7.02c	1.15404
SPAC57A10.08c	1.15404
rad2	1.15374
SPCC622.14	1.1536
tfb1	1.15333
SPCC1393.09c	1.15327
arh1	1.15312
SPBC16E9.02c	1.15289
cdc1	1.15269
pdc1	1.15252
rad25	1.15244
lsk1	1.15186
rad9	1.15156
tad2	1.15122
rec8	1.15057
slx1	1.15052
did2	1.15006
SPBC1105.08	1.14983
SPAC22E12.01	1.14965
SPAC4A8.07c	1.14961
mug69	1.14931
drc1	1.1492
SPAC20H4.09	1.14907
SPBC16E9.15	1.14856
srb11	1.14849
vps13a	1.14772
ypt71	1.14698
mmf2	1.1469
vps41	1.14649
vma7	1.14624
sfc2	1.14624
SPAC19A8.09	1.14618
vma6	1.14565
SPBC16C6.03c	1.14546
syb1	1.14474
bet3	1.14456
SPBC4F6.07c	1.14453
ftp105	1.14413
vma21	1.14352
SPBC13A2.03	1.14341
pof11	1.14326
ago1	1.14318
spg1	1.14292
erv14	1.14257
SPCC1682.09c	1.14241
vac8	1.142
SPAP27G11.12	1.14178
sum1	1.14174
SPAC4G9.15	1.14121
trm11	1.14096
mrm2	1.14038
usp108	1.14031
SPAC6C3.09	1.14024
SPCC70.06	1.14014
SPAC10F6.08c	1.14011
toc1	1.14008
SPAC1B1.04c	1.13987
ypt1	1.13909
SPCC1442.03	1.13901
chz1	1.13863
SPCC645.13	1.13852
ckb1	1.13791
ipi1	1.13783
tfa1	1.13705
suc1	1.13703
SPCC757.06	1.137
rpb6	1.13677
pab1	1.13634
cox14	1.13632
SPBC216.01c	1.13626
tam1	1.13614
SPAC3A12.02	1.13608
SPAPB17E12.03	1.13598
SPAC6F6.11c	1.13576
gpa2	1.13481
SPBC16E9.19	1.13468
SPAC222.17	1.13465
spn1	1.13449
SPCC550.11	1.13447
cwf10	1.13425
SPAC3F10.09	1.1337
SPAC9.02c	1.13369
hst4	1.13321
pof10	1.13316
SPBC2A9.11c	1.13286
nup97	1.13265
mrpl24	1.13251
SPBC16G5.07c	1.13207
mrp21	1.13207
pex14	1.13108
rec12	1.13017
rbp28	1.12976
trm13	1.12969
SPBC19F8.03c	1.1291
SPAPB17E12.10c	1.12853
SPCC16C4.20c	1.12846
ubc11	1.12843
SPAC4G8.08	1.12838
coa4	1.12747
SPBC2A9.10	1.12718
SPAC6G9.14	1.12689
cwf26	1.12658
tim8	1.12617
SPBC16H5.04	1.12583
nop12	1.12571
SPBC18H10.09	1.12545
otu2	1.12499
spt7	1.12495
sgf11	1.12492
sce3	1.12462
spc24	1.12459
smc5	1.1244
prp18	1.12431
SPBC18E5.10	1.12431
atg18	1.12422
SPBC1105.07c	1.12413
cdc6	1.12387
SPAC1296.01c	1.12383
SPCC5E4.10c	1.12339
SPCC18.10	1.12271
SPBC19C2.10	1.12253
ssr4	1.1224
ppk6	1.12188
ppb1	1.12174
dis3	1.12162
git11	1.1213
SPAC227.14	1.12105
SPAC30C2.08	1.12079
rfc3	1.12079
smd3	1.11998
SPBC16A3.16	1.11997
SPBC409.18	1.11996
lsm4	1.11972
fim1	1.11859
ypt7	1.11821
cdc3	1.11791
erh1	1.11778
ypt5	1.11733
rpn9	1.11703
sdo1	1.11693
SPAC1687.17c	1.11693
SPCC18B5.10c	1.11672
SPCC1620.06c	1.11651
SPAC19A8.11c	1.1163
trt1	1.11576
alp41	1.11537
erg5	1.11534
SPBP22H7.06	1.11524
srp68	1.11515
hrd1	1.11501
urm1	1.11475
SPAC57A7.13	1.11474
SPCC777.02	1.11445
rpb11	1.11406
SPAC22A12.10	1.11358
sec21	1.11331
sus1	1.11274
orc5	1.1126
taf6	1.11213
SPCC553.08c	1.11201
SPAC688.16	1.11152
SPAC694.03	1.11038
rpb9	1.11026
dpm1	1.10989
SPAC4G8.07c	1.10967
rfc2	1.10957
rhb1	1.10956
prp38	1.10951
chs2	1.10889
SPAC664.08c	1.10877
nup61	1.10858
cki1	1.10848
hcs1	1.10815
SPAC11D3.11c	1.10814
hem12	1.10809
SPCPB16A4.02c	1.10785
its3	1.10775
SPAC9.06c	1.10735
par1	1.10693
rga9	1.10667
SPBC725.04	1.10611
hip1	1.10605
SPAP8A3.10	1.10575
SPAC2F3.13c	1.10572
new20	1.10571
nup45	1.10566
pef1	1.1054
klf1	1.10528
nup37	1.10481
cda1	1.10451
set7	1.10425
grx2	1.10425
pcn1	1.1042
pep3	1.10419
hus5	1.10371
SPAC2G11.09	1.10312
ppr8	1.10294
SPBC16A3.12c	1.10265
vps17	1.10265
rtf2	1.10241
cbp6	1.10215
ubp13	1.10193
ung1	1.1017
SPBC30D10.09c	1.10154
zip2	1.10153
SPBC3B9.03	1.10109
pex7	1.10102
pvg1	1.10042
pcf2	1.1004
ulp2	1.1004
SPCC1020.03	1.10028
alp6	1.10011
SPCC16C4.06c	1.09994
SPAC29A4.09	1.0997
taf5	1.09954
kms2	1.09924
SPBC4B4.04	1.0991
cct3	1.09868
dsc5	1.09842
mod5	1.09799
psh3	1.09795
coq5	1.09765
SPCC4F11.05	1.09743
SPBC887.13c	1.09732
atg1	1.09715
sir2	1.09628
vma11	1.09614
dna2	1.0961
sec61	1.09578
qcr10	1.09559
SPBC29A10.12	1.09542
rps27	1.09509
nop52	1.09471
tpz1	1.0947
sap61	1.0946
swp1	1.09419
mms19	1.09396
SPBC13G1.09	1.09342
set11	1.09335
dlc1	1.09334
SPAC17C9.11c	1.09322
SPAC664.03	1.0932
SPAC1093.03	1.09309
noc3	1.09299
qcr9	1.09288
SPAC6G10.04c	1.09277
sec2302	1.09273
pla1	1.09263
SPBC409.13	1.0924
kap114	1.09236
arf6	1.09227
trl1	1.09219
pis1	1.09216
SPAC144.05	1.0918
SPAC343.13	1.09153
SPAC1F3.05	1.09145
hfi1	1.09141
vps26	1.09134
rer1	1.09124
aps3	1.09117
snx3	1.09095
cox1	1.09076
sck1	1.09048
ecm6	1.09045
rsc58	1.09024
SPBC19G7.18c	1.08974
cdc5	1.08955
ufd1	1.08942
smg1	1.08938
btf3	1.08935
SPBC646.03	1.08931
stt3	1.08911
dbp10	1.08839
ubp15	1.08721
rps3001	1.08675
SPAC26F1.08c	1.08669
rrp42	1.08656
SPCPJ732.02c	1.08592
SPAC6C3.08	1.08583
SPAC589.06c	1.08581
SPAC227.10	1.08579
tim11	1.08562
end3	1.08549
txl1	1.08547
cog1	1.08533
mob2	1.08518
tom22	1.08501
get4	1.08495
SPAC4G8.12c	1.08447
SPBC8D2.16c	1.08444
SPCC320.06	1.08441
can1	1.08425
prs5	1.0841
SPAC11E3.12	1.08402
taf111	1.0839
par2	1.08382
SPAC1F3.03	1.08349
rvb1	1.08319
SPAC10F6.10	1.08288
tif225	1.08268
cdc4	1.08265
bms1	1.08215
SPAC589.05c	1.08207
mod21	1.08166
SPBC16H5.12c	1.08163
trk2	1.08162
cdc15	1.08151
SPAC9.07c	1.08142
SPAC1751.04	1.08105
oca3	1.08075
SPCC1450.15	1.08066
vps71	1.08057
gdi1	1.08054
dpb4	1.08052
sec65	1.08011
atg8	1.07999
bub3	1.0797
SPBC1703.05	1.07955
SPCC320.04c	1.07943
SPBC119.18	1.07855
SPAC29A4.14c	1.07843
tif45	1.07842
pub2	1.07834
pol5	1.07748
dss1	1.07734
mik1	1.07722
SPAC2C4.06c	1.07721
naa15	1.07676
SPAC13F5.04c	1.07625
glo3	1.07595
pmc3	1.0756
lsm7	1.07547
lsm3	1.07545
SPAC12G12.11c	1.07526
hrr1	1.07519
fkh2	1.07499
mug184	1.07426
SPBC713.05	1.07415
sid4	1.07407
rec14	1.07382
trm401	1.07368
pre6	1.07368
SPCC1259.12c	1.07331
SPBC409.15	1.07325
hsk1	1.07256
psd3	1.07247
srk1	1.07239
ppk21	1.07234
SPBC25H2.16c	1.07207
SPCC970.02	1.07184
rps13	1.07158
alp21	1.0714
aim27	1.07129
arp2	1.07086
SPCC306.06c	1.07077
lig4	1.0707
mni1	1.07033
phf2	1.06949
tco89	1.06934
pct1	1.06879
wtf16	1.06842
SPBC409.19c	1.06841
SPBC21B10.08c	1.0684
exo70	1.06832
SPBC2A9.09	1.0682
ptc3	1.06786
vma1	1.06756
int6	1.06699
spo14	1.06645
twf1	1.06599
amk2	1.06576
rrn11	1.06568
mst2	1.06538
usp109	1.06511
SPAP32A8.03c	1.06485
ntr2	1.06478
tim16	1.06458
cox4	1.06455
uch2	1.06402
pst1	1.06341
SPCC777.17c	1.06336
sec8	1.06312
SPBC21.03c	1.06288
rad55	1.06275
SPAC4A8.10	1.06241
mug161	1.0622
prp3	1.06201
png2	1.06194
tcg1	1.06185
cnd3	1.06154
map3	1.06091
emp24	1.06042
wtf8	1.0604
seb1	1.06025
cpc2	1.05993
tif211	1.05943
orb6	1.05889
imp2	1.05828
ain1	1.0582
rpc19	1.05811
snu23	1.05799
tup11	1.0575
SPAPB1A10.16	1.05726
lsd2	1.05711
SPAC8C9.05	1.05703
SPAC17C9.14	1.05703
rpn2	1.05662
SPAC1639.01c	1.05636
sss1	1.05634
ppk29	1.05553
dph4	1.05544
SPAC11E3.10	1.05541
nup107	1.05531
spb70	1.05524
SPAC458.02c	1.05494
SPBC16H5.13	1.05491
gpi2	1.05487
swi3	1.05466
fma1	1.05447
SPAC27D7.08c	1.05368
tif212	1.05355
sec231	1.05314
SPAC12B10.09	1.05312
dpm3	1.05305
fta3	1.05287
cbs2	1.05197
php3	1.05196
not3	1.05195
ers1	1.05183
SPCC1223.01	1.05163
rpt1	1.05143
rad57	1.04974
pms1	1.04965
dph5	1.0496
rhp6	1.04925
rna14	1.04907
SPCC364.04c	1.04851
arc4	1.04813
bet1	1.04802
mgr2	1.04799
pgp1	1.04787
cyp7	1.04784
doa10	1.04741
elp2	1.04724
SPCC1827.04	1.04682
rps502	1.04675
SPBC14F5.13c	1.04675
srp14	1.04647
SPCC1827.07c	1.0464
mms1	1.04572
SPBC776.17	1.04526
SPBC31F10.16	1.04509
tuf1	1.04483
sif3	1.04412
SPAC3H5.08c	1.04339
sib1	1.04298
med7	1.04248
SPBC1683.02	1.04247
rar1	1.04246
cct1	1.04238
vph2	1.04215
mnl1	1.04162
arf1	1.04143
SPBC543.05c	1.04123
rad26	1.04109
SPBC1685.14c	1.0405
mre11	1.04043
atp3	1.03962
erp5	1.03934
cwf12	1.03933
SPBC776.08c	1.03876
sfc6	1.03871
rmt3	1.03852
mcm5	1.03841
bet5	1.03803
acp1	1.03802
tif35	1.03706
apn2	1.03685
SPCC1393.13	1.03616
rpl3001	1.03601
arb2	1.03538
SPAPB21F2.02	1.03521
SPBC17A3.02	1.03519
smf1	1.03449
vps55	1.03372
tlg2	1.0337
spi1	1.03344
wtf17	1.03343
dpb2	1.03338
cct7	1.03315
ura2	1.03312
rgf1	1.03268
ppk24	1.03194
arv1	1.03162
rnh1	1.03017
SPBC29A10.16c	1.02978
SPBC776.03	1.02974
ask1	1.02967
SPBC19G7.10c	1.02956
sst2	1.02941
pex1	1.02926
SPBC1861.07	1.02896
sif2	1.02883
rho4	1.02808
shd1	1.02768
naa25	1.02761
SPAC1B2.03c	1.02741
sft2	1.02711
SPAC8E11.04c	1.02685
pre3	1.0266
SPAC343.14c	1.02592
alp13	1.02509
vps66	1.02454
SPBC12C2.11	1.02413
SPAC23H4.16c	1.02393
idi1	1.02392
SPAC1B3.04c	1.02382
ctf8	1.02368
SPCC4B3.09c	1.02336
SPAC23C11.01	1.02324
rad24	1.02273
SPAC17A5.13	1.02268
SPCC1235.03	1.02265
cdc42	1.02226
bob1	1.02215
wpl1	1.02213
rpl3802	1.02151
gna1	1.02139
ctf1	1.02099
erg27	1.02044
pup2	1.02044
SPCC16C4.10	1.02011
SPAC2F3.16	1.02003
rpl4102	1.01968
apm1	1.01943
syp1	1.01902
lsm8	1.01901
cft2	1.01837
msh1	1.01809
azr1	1.01796
SPCC2H8.04	1.01739
rex2	1.01713
sup35	1.01666
sim4	1.01639
tfs1	1.01531
far8	1.01522
tma20	1.01511
wtf21	1.01458
ins1	1.01441
cyp1	1.0144
vti1	1.01418
SPBC15D4.13c	1.01382
usp105	1.01378
SPBC15C4.02	1.01307
blt1	1.01307
rmn1	1.01305
ndc80	1.01304
pac10	1.01286
apl6	1.0128
SPAC57A7.12	1.01268
SPAC4H3.09	1.01228
xap5	1.01196
ent1	1.01194
sly1	1.0117
ubc15	1.01105
dph3	1.01063
vps35	1.01043
SPAC328.05	1.01038
SPCC1795.07	1.01001
bpb1	1.00975
mrp10	1.00952
tyr1	1.00936
SPAC1F5.03c	1.0091
ypt3	1.0082
sme1	1.00819
SPCC830.10	1.00818
rmt1	1.0081
mrpl33	1.00747
mok13	1.00732
fbh1	1.00658
sec15	1.00656
SPBC21B10.09	1.00633
rpn12	1.00605
SPBC887.02	1.00566
cox20	1.00525
SPAC31G5.02	1.00501
SPAC12G12.12	1.00479
cid1	1.00446
spn7	1.00445
mad2	1.00435
sbh1	1.00426
SPAC105.02c	1.00408
rpl3702	1.00403
mrp2	1.00374
mot2	1.00373
klp9	1.00364
SPCC1672.01	1.00358
cta5	1.00326
SPAC22G7.10	1.00308
SPAC227.19c	1.00304
fum1	1.00281
SPAC29A4.17c	1.00241
wtf14	1.00234
mpg2	1.00226
nup124	1.00181
ned8	1.00172
swi10	1.00134
SPCC553.02	1.00068
rpl35a	1.00046
lub1	1.00045
cog6	1.00044
exo5	1.00003
snu13	0.999813
pnu1	0.999694
SPBC12D12.05c	0.99948
SPAC17A5.19	0.998706
pex11	0.998646
lea1	0.99808
pof6	0.997692
plh1	0.997534
SPBC9B6.11c	0.997433
rpt5	0.997284
elp3	0.997283
rpl2302	0.996636
ppk15	0.996486
SPAC607.02c	0.995763
cut23	0.995699
ptr6	0.995673
nbl1	0.995052
pkp1	0.994743
SPAC22H10.08	0.993807
cox17	0.993788
mrpl51	0.993649
hat1	0.993474
SPAC4F10.19c	0.993374
qcr8	0.993207
prp17	0.993196
mis15	0.993093
arp8	0.992718
SPBC1539.06	0.992661
SPBC16E9.10c	0.992552
ppk9	0.992498
gua2	0.992493
cyp3	0.992391
SPAC24C9.06c	0.992016
apc10	0.991803
usp102	0.991625
SPAC823.02	0.991601
iwr1	0.991586
SPCC63.07	0.991128
alp31	0.990536
rps3	0.990009
SPAC27E2.03c	0.98987
nse4	0.989811
SPBC2G2.11	0.989464
tim9	0.988901
cdc31	0.988423
SPAC22H12.03	0.988213
wtf25	0.988153
gtp1	0.98792
rps1902	0.987503
cdk9	0.987418
ksg1	0.987323
ppa3	0.986889
vph1	0.986829
sec22	0.986557
SPAC19B12.06c	0.986217
SPBC25H2.03	0.986144
mis16	0.985048
SPCC576.06c	0.984932
hub1	0.984864
myo1	0.984789
SPAC16C9.02c	0.984494
SPAC17G6.15c	0.984356
sos7	0.984356
atp12	0.984214
SPBPJ4664.05	0.984088
SPCC330.03c	0.983892
SPAC1952.17c	0.983562
SPAC323.03c	0.983173
spp2	0.982244
atp19	0.982231
pck1	0.98217
sed5	0.982041
vma13	0.981938
frs2	0.981781
top3	0.981489
ubp1	0.981413
crn1	0.981147
hpz1	0.980192
cct6	0.980113
vps29	0.979725
SPBC337.07c	0.979698
nab3	0.979482
SPAC4F10.16c	0.979224
sld3	0.978595
SPAC4H3.06	0.978038
clr6	0.977746
SPAC1635.01	0.977695
slc1	0.977293
prp4	0.976899
saf4	0.976666
SPBC1347.05c	0.976609
SPAC2C4.09	0.976521
nep1	0.976324
SPBC32H8.09	0.976093
caf16	0.97595
vps3	0.975749
SPAPB17E12.11	0.975521
ctr6	0.975394
rae1	0.97477
taf73	0.974398
ned1	0.974353
SPCC1620.05	0.974113
ptp4	0.973698
pam17	0.973655
SPBC1703.08c	0.973577
nxt2	0.973423
gua1	0.973319
rpc10	0.973248
hfl1	0.973232
SPBC660.17c	0.973032
rps2402	0.972961
vps902	0.972797
nda3	0.972554
SPAC167.09	0.971922
tma23	0.971909
dip1	0.971392
vrs2	0.971234
brc1	0.970983
SPAP27G11.03	0.970501
ptl3	0.969437
did4	0.969072
rid1	0.968985
SPBC19G7.19	0.968869
spn3	0.968784
sap114	0.968636
tfg1	0.967242
vps4	0.96698
rpl31	0.96689
SPBC29A10.17	0.966434
SPBC3E7.07c	0.965845
pca1	0.965754
SPBC19G7.17	0.965196
aah2	0.965174
tlg1	0.965012
SPAC31G5.05c	0.964971
SPAC4A8.14	0.964837
tif223	0.964584
csn5	0.963899
rsm19	0.963718
rtf1	0.963678
cdc16	0.96362
SPAC20G4.09	0.963273
rpl35	0.963211
rpl2501	0.962774
cdc24	0.962181
rfc5	0.962125
mis14	0.961533
msl1	0.961454
ubp9	0.961297
SPBC3B8.04c	0.961084
set13	0.960959
nse1	0.960728
SPAC4D7.04c	0.960271
mrpl3	0.959764
sgf73	0.95971
SPBC106.12c	0.959048
SPAC4H3.13	0.958063
vps33	0.957154
trx2	0.956733
tom20	0.956175
acp2	0.955993
SPAC22A12.08c	0.955475
gsk3	0.955451
SPCC825.02	0.955294
tae1	0.955277
smd2	0.955137
prm1	0.955086
gtb1	0.955056
oga1	0.955049
kes1	0.954732
rad16	0.954603
SPAC8C9.19	0.954512
mrt4	0.954337
sgo2	0.954049
arp5	0.953903
SPAC222.13c	0.953873
adf1	0.953679
mpp6	0.953581
mcp1	0.953236
wtf11	0.952799
cnd1	0.952494
SPBC32H8.01c	0.951917
rpl4101	0.951802
rpl42	0.951613
ctf18	0.951509
syj2	0.951393
paa1	0.951368
SPBC1271.11	0.951119
SPAC12G12.17	0.951049
nte1	0.950708
bzz1	0.9506
mpn1	0.950213
srp1	0.94975
SPBP8B7.31	0.949474
SPAC167.07c	0.949335
tef5	0.94846
SPBC119.15	0.948285
mrps5	0.948268
rml2	0.94824
tho2	0.947986
pmt3	0.947609
lsm6	0.947353
SPACUNK4.10	0.947289
rpl4301	0.946282
SPAC18B11.09c	0.946155
alo1	0.945858
ade1	0.945272
rsm24	0.944384
rpb10	0.944381
cha4	0.944082
tom7	0.944003
SPAC27E2.02	0.943759
SPAC24C9.08	0.9435
SPBC1861.04c	0.94336
SPAC1D4.05c	0.943156
apc2	0.942996
mrp17	0.942869
SPBC23E6.06c	0.941974
SPAC2F3.11	0.941747
cox24	0.941541
rpa43	0.941174
SPCC1672.07	0.940211
trm9	0.939941
SPAP14E8.02	0.93909
SPBC4B4.01c	0.939083
rli1	0.939024
SPCC126.11c	0.938806
SPBP18G5.02	0.93873
mug157	0.937915
exo2	0.93759
SPBC8D2.17	0.937024
mug162	0.935416
idh2	0.934407
snf30	0.934359
gsk31	0.933782
SPBC1703.01c	0.933712
trp3	0.933579
SPAC23H4.21	0.932568
taf8	0.932555
atg4	0.932458
SPAC12G12.07c	0.931956
ely5	0.93181
rps2502	0.931003
mdm31	0.930206
rps29	0.929697
dim1	0.929405
SPAC823.04	0.929047
SPAC20H4.05c	0.929
naa30	0.928874
spp27	0.928725
SPBP35G2.04c	0.928383
ptl1	0.928348
avt3	0.92803
SPAC4H3.14c	0.927734
SPAC222.14c	0.927698
atg14	0.927491
tfg2	0.927105
SPAC16A10.03c	0.926921
cmc1	0.926452
SPAC806.02c	0.926384
mms2	0.926047
SPBC3E7.11c	0.925714
ppk3	0.925461
gpi12	0.925448
trs130	0.925429
imt3	0.924245
cts1	0.924105
eaf7	0.92367
ubc1	0.923247
vma2	0.922896
SPCC70.08c	0.922709
SPBC2D10.07c	0.921407
rpl3703	0.921212
SPAC806.04c	0.920999
hob3	0.920933
SPAC22F3.15	0.920781
SPBP23A10.03c	0.920529
SPBC651.07	0.920484
SPBC1709.14	0.92034
SPBC17A3.08	0.919802
grx5	0.918105
pkr1	0.917842
rpb8	0.9177
SPCP31B10.04	0.917324
etp1	0.916892
SPBC18E5.02c	0.916392
lsc1	0.916236
gpi18	0.91584
pku80	0.915545
mug110	0.915143
gcd10	0.914674
myo51	0.914517
atp18	0.914406
spo6	0.913901
SPAC22E12.02	0.913521
apc5	0.913165
SPBC428.12c	0.912557
rps21	0.912351
dfr1	0.912077
cdd1	0.912034
mug134	0.911927
ymr1	0.911564
SPAC9G1.05	0.911446
mug179	0.911267
rev7	0.911248
rsd1	0.910844
SPBC651.02	0.910716
taf2	0.910183
ptf1	0.910138
wos2	0.909721
sec6	0.909695
shm2	0.909669
SPCP1E11.10	0.909664
ipk1	0.909498
rpp103	0.909488
coq4	0.909394
SPBC25B2.03	0.90904
SPCC13B11.04c	0.908504
SPBC1703.11	0.908404
SPBC11C11.10	0.907422
SPAC2C4.05	0.906574
ist1	0.905878
apt1	0.905669
vps25	0.905402
SPCC594.06c	0.905375
ppk32	0.904781
[truncated: 420 more rows]

## Sheet: Tab5
Table S7. Fold-change mmi1Δ / wt RNAseq for genes upregulated in red1Δ > 2-fold (Sugiyama and Sugioka-Sugiyama, 2011)
All genes upregulated in red1Δ > 2-fold (Sugiyama and Sugioka-Sugiyama, 2011) - 122 total
Gene	Systematic Name	Fold-change mmi1Δ / wt	p < 0.05
meu10	SPCC1223.12c	74.1995	yes
meu26	SPAC6B12.16	28.0105	yes
mei4	SPBC32H8.11	18.4948	yes
mug10	SPAC57A10.04	14.2218	yes
crs1	SPBC2G2.09c	13.4279	yes
SPCC737.04	SPCC737.04	13.3088	yes
mug4	SPCC1393.07c	13.2395	yes
rec10	SPAC25G10.04c	12.5023	yes
SPAC6C3.05	SPAC6C3.05	10.5674	yes
SPBP4G3.03	SPBP4G3.03	10.4552	yes
spo5	SPBC29A10.02	10.0978	yes
tht2	SPAC23C4.07	9.63589	yes
rec27	SPBC577.05c	9.36558	yes
dic1	SPBC646.17c	9.35035	yes
mcp6	SPBC582.06c	8.79541	yes
mcp5	SPBC216.02	8.26309	yes
bqt1	SPAC6G9.13c	7.89335	yes
arp1	SPBC1347.12	7.73009	yes
meu15	SPCPJ732.03	7.59836
rec11	SPCC4E9.01c	7.25247	yes
rec25	SPAC17A5.18c	7.19441	yes
zym1	SPAC22H10.13	7.00836	yes
meu1-1	SPAC1556.06	6.96845	yes
hop1	SPBC1718.02	6.9609	yes
mug45	SPBP8B7.04	6.58275	yes
rec8	SPBC29A10.14	6.46539	yes
mel1	SPAC869.07c	6.34375	yes
SPBPB2B2.07c	SPBPB2B2.07c	5.82212	yes
ssm4	SPAC27D7.13c	5.79924	yes
rec15	SPBC1711.14	5.70964	yes
SPAPB1A11.02	SPAPB1A11.02	5.54924	yes
mug96	SPBC1271.06c	5.46561
mek1	SPAC14C4.03	5.46528	yes
mug8	SPAC32A11.01	5.37811	yes
lsd90	SPBC16E9.16c	4.93187	yes
mug147	SPBC56F2.06	4.61381	yes
meu32	SPAP27G11.08c	4.56931	yes
meu13	SPAC222.15	4.40068	yes
mug1	SPCC11E10.03	4.21759	yes
mcp3	SPAC1006.04c	4.19338	yes
mug9	SPCC70.09c	4.12552	yes
str3	SPAC1F8.03c	4.05994	yes
SPAC1F8.02c	SPAC1F8.02c	3.94517	yes
dli1	SPAC458.04c	3.93017	yes
SPAC869.06c	SPAC869.06c	3.90974	yes
SPAC23H3.15c	SPAC23H3.15c	3.90156	yes
rem1	SPBC16E9.17c	3.75
rti1	SPBC119.14	3.74249	yes
SPBC83.19c	SPBC83.19c	3.69675
SPAC1142.09	SPAC1142.09	3.67325	yes
SPBPB2B2.06c	SPBPB2B2.06c	3.61081	yes
SPAC637.03	SPAC637.03	3.60081	yes
SPAC4H3.03c	SPAC4H3.03c	3.45048	yes
rep1	SPBC2D10.06	3.30521	yes
SPACUNK4.17	SPACUNK4.17	3.29885	yes
SPAC1F7.06	SPAC1F7.06	3.25029	yes
SPAP27G11.11c	SPAP27G11.11c	3.22454	yes
hsp9	SPAP8A3.04c	3.1268	yes
rdh54	SPAC22F3.03c	3.04015	yes
mug37	SPBC31F10.05	2.89414	yes
SPCC70.04c	SPCC70.04c	2.74211	yes
SPAC6B12.03c	SPAC6B12.03c	2.53916	yes
SPCC1442.11c	SPCC1442.11c	2.53107
pbi2	SPCC338.12	2.45159	yes
mug93	SPBC32H8.06	2.35366
rim20	SPAC2G11.05c	2.35364	yes
ish1	SPBC365.12c	2.23231	yes
SPAC23C11.06c	SPAC23C11.06c	2.18638	yes
SPAC22F8.05	SPAC22F8.05	2.15938	yes
SPCC417.12	SPCC417.12	2.06222	yes
SPAC19G12.09	SPAC19G12.09	2.05439	yes
moa1	SPAC15E1.07c	2.04607	yes
SPCC663.06c	SPCC663.06c	2.02095	yes
SPBC8E4.02c	SPBC8E4.02c	1.84512	yes
mug143	SPAC167.06c	1.83756	yes
SPAC1F3.08c	SPAC1F3.08c	1.80549
dhc1	SPAC1093.06c	1.80386	yes
SPCC794.04c	SPCC794.04c	1.77273
SPAPJ691.02	SPAPJ691.02	1.76225
SPBC354.11c	SPBC354.11c	1.74943
SPCC2H8.02	SPCC2H8.02	1.74404
bqt2	SPAC1002.06c	1.72072
SPAC16E8.16	SPAC16E8.16	1.67549
SPCC417.11c	SPCC417.11c	1.62688
mfm1	SPAPB8E5.05	1.59195
SPCC569.04	SPCC569.04	1.52182
SPCC191.04c	SPCC191.04c	1.39178
pof14	SPAC13D6.01	1.37082
amt3	SPAC2E1P3.02c	1.35759
meu17	SPBC14C8.05c	1.35494
hri1	SPAC20G4.03c	1.35311
SPAC25B8.18	SPAC25B8.18	1.2909
mug5	SPAC14C4.08	1.23501
mug125	SPAC1A6.08c	1.13914
SPAC14C4.01c	SPAC14C4.01c	1.11874
wtf1	SPAC2E12.05	1.11743
SPBC1711.15c	SPBC1711.15c	1.10287
SPBC8D2.12c	SPBC8D2.12c	1.10242
mip1	SPAC57A7.11	1.08378
vps68	SPBC8D2.02c	1.06845
SPAC1A6.11	SPAC1A6.11	1.05098
SPBC27.05	SPBC27.05	1.03296
SPAC1D4.01	SPAC1D4.01	1.02023
SPBC1921.04c	SPBC1921.04c	1.01646
rho5	SPAC20H4.11c	0.978686
urg1	SPAC1002.19	0.969128
gep4	SPCC645.02	0.950617
SPBC530.02	SPBC530.02	0.949545
tfa1	SPAC458.07	0.925128
SPAC22H10.06c	SPAC22H10.06c	0.878289
SPAC27F1.10	SPAC27F1.10	0.859445
SPBC13G1.15c	SPBC13G1.15c	0.840723
mcp7	SPAC13A11.03	0.837072
SPAC29E6.07	SPAC29E6.07	0.811773
SPBC336.05c	SPBC336.05c	0.772217
SPCC622.05	SPCC622.05	0.703756
mpn1	SPAC23C11.10	0.683725
SPAC9E9.17c	SPAC9E9.17c	0.606383
SPBC23G7.17c	SPBC23G7.17c	#N/A
SPBPB2B2.03c	SPBPB2B2.03c	#N/A
SPBPB2B2.04	SPBPB2B2.04	#N/A
SPAC1348.13	SPAC1348.13	#N/A

## Sheet: Tab6
Table S8. Fold-change mmi1Δ / wt RNAseq for genes with increased levels of spliced and unspliced mRNA in pab2Δ (Lemieux et al., 2011)
Genes that showed increased levels of spliced and unspliced mRNA n pab2Δ determined by both transreads/exon-intron reads analysis and exon/intron signals analysis (Lemieux et al., 2011).						All genes that show >1.5-fold increase in total and unspliced mRNA in pab2Δ as determined by the exon/intron signal analysis (Lemieux et al., 2011).
Gene	Systematic Name	Fold-change mmi1Δ / wt	p < 0.05			Gene	Systematic Name	Fold-change mmi1Δ / wt	p < 0.05
dic1	SPBC646.17c	9.35035	yes	0.476		meu26	SPAC6B12.16	28.0105	yes	0.379
bqt1	SPAC6G9.13c	7.89335	yes	0.576		crs1	SPBC2G2.09c	13.4279	yes	0.534
arp1	SPBC1347.12	7.73009	yes			spo5	SPBC29A10.02	10.0978	yes
mug28	SPAC343.07	5.91763	yes			rec27	SPBC577.05c	9.36558	yes
mek1	SPAC14C4.03	5.46528	yes			dic1	SPBC646.17c	9.35035	yes
meu32	SPAP27G11.08c	4.56931	yes			bqt1	SPAC6G9.13c	7.89335	yes
meu13	SPAC222.15	4.40068	yes			arp1	SPBC1347.12	7.73009	yes
rti1	SPBC119.14	3.74249	yes			meu15	SPCPJ732.03	7.59836
SPBPB2B2.18	SPBPB2B2.18	2.47215	yes			rec11	SPCC4E9.01c	7.25247	yes
chs1	SPAC13G6.12c	2.00915	yes			meu1	SPAC1556.06	6.96845	yes
rpl3002	SPAC1250.05	1.68767				mug45	SPBP8B7.04	6.58275	yes
sua7	SPAC16E8.16	1.67549				mug28	SPAC343.07	5.91763	yes
crp79	SPAC1610.03c	1.37744				rec15	SPBC1711.14	5.70964	yes
mfm3	SPBPJ4664.03	1.36003				SPBC3D6.16	SPBC3D6.16	5.5102
SPCC18.05c	SPCC18.05c	1.29944				mek1	SPAC14C4.03	5.46528	yes
SPAC664.08c	SPAC664.08c	1.15315				meu32	SPAP27G11.08c	4.56931	yes
pof9	SPBC3H7.06c	1.0505				meu13	SPAC222.15	4.40068	yes
SPCC5E4.10c	SPCC5E4.10c	1.05				rem1	SPBC16E9.17c	3.75
SPCC1442.04c	SPCC1442.04c	1.0127				rti1	SPBC119.14	3.74249	yes
mcp7	SPAC13A11.03	0.837072				rdh54	SPAC22F3.03c	3.04015	yes
atx1	SPBC1709.10c	0.683692				SPCC70.04c	SPCC70.04c	2.74211	yes
						SPBPB2B2.18	SPBPB2B2.18	2.47215	yes
						dbp2	SPBP8B7.16c	2.169	yes
						mug62	SPAC22F3.04	2.08824	yes
						chs1	SPAC13G6.12c	2.00915	yes
						dni2	SPBC4.01	1.71572
						rpl3002	SPAC1250.05	1.68767
						SPAC16E8.16	SPAC16E8.16	1.67549
						mfm1	SPAPB8E5.05	1.59195
						mug95	SPAC1250.02	1.52921
						meu6	SPBC428.07	1.5119
						mpf1	SPAC4G9.05	1.39628
						crp79	SPAC1610.03c	1.37744
						spb1	SPAC1687.11	1.37663
						mfm3	SPBPJ4664.03	1.36003
						chp2	SPBC16C6.10	1.3366
						set7	SPCC297.04c	1.33454
						SPBC336.02	SPBC336.02	1.30249
						SPCC18.05c	SPCC18.05c	1.29944
						SPBC16E9.10c	SPBC16E9.10c	1.25244
						rrp16	SPAC22F8.09	1.24946
						red1	SPAC1006.03c	1.22412
						SPBC18E5.15	SPBC18E5.15	1.21185
						SPAC664.08c	SPAC664.08c	1.15315
						SPAC26F1.12c	SPAC26F1.12c	1.14291
						scs7	SPAC19G12.08	1.09047
						dph3	SPAC8F11.02c	1.06701
						pof9	SPBC3H7.06c	1.0505
						SPCC5E4.10c	SPCC5E4.10c	1.05
						sds21	SPCC31H12.05c	1.04389
						SPAC20G4.09	SPAC20G4.09	1.0417
						mfm2	SPAC513.03	1.02763
						SPCC1442.04c	SPCC1442.04c	1.0127
						sap14	SPBC29A3.07c	0.849136
						mcp7	SPAC13A11.03	0.837072
						atx1	SPBC1709.10c	0.683692
						SPBC557.05	SPBC557.05	0.668921
						rpl102	SPBC30D10.18c	0.538106
